# Supplementary material for: The assembled and annotated genome of the masked palm civet (Paguma larvata)
Source: Gigascience. 2022 May 18;11:giac041. doi: 10.1093/gigascience/giac041 (PMC9116208; doi:10.1093/gigascience/giac041)
Supplement: giac041_Supplemental_Files [file giac041_supplemental_files.zip]

Archive with 4 entries (4 files):
- Commonts-20220310.docx
- cover letter.docx
- Supplementary Figures-20220210.docx
- Supplementary Tables-20220210.xlsx
