# Supplementary material for: The assembled and annotated genome of the masked palm civet (Paguma larvata)
Source: Gigascience. 2022 May 18;11:giac041. doi: 10.1093/gigascience/giac041 (PMC9116208; doi:10.1093/gigascience/giac041)
Supplement: giac041_Supplemental_Files [file giac041_supplemental_files.zip › Supplementary Tables-20220210.xlsx]

## Sheet: Table S1
Supplementary table S1 List of animal genome sequences used in the comparative genomic analysis except masked palm civet.
Species	Version	Accession	Data resource
Ailuropoda melanoleuca	ASM200744v2	GCA_002007445.2	ensembl
Bos mutus	--	GWHAASN00000000	National Genomics Data Center
Bos taurus	ARS-UCD1.2	GCA_002263795.2	ensembl
Canis lupus	--	GWHAAAB00000000	National Genomics Data Center
Canis lupus familiaris	ROS_Cfam_1.0	GCA_014441545.1	ensembl
Cuon alpinus	--	GWHAAAC00000000	National Genomics Data Center
Felis catus	Felis_catus_9.0	GCA_000181335.4	ensembl
Homo sapiens	--	GWHGAAEW000001	National Genomics Data Center
Lynx canadensis	mLynCan4_v1.p	GCA_007474595.1	ensembl
Monodelphis domestica	ASM229v1	GCA_000002295.1	ensembl
Mus musculus	GRCm39	GCA_000001635.9	ensembl
Oryctolagus cuniculus	OryCun2.0	GCA_000003625.1	ensembl
Panthera leo	PanLeo1.0	GCA_008795835.1	ensembl
Panthera pardus	PanPar1.0	GCA_001857705.1	ensembl
Panthera tigris altaica	PanTig1.0	GCA_000464555.1	ensembl
Sus scrofa	Sscrofa11.1	GCA_000003025.6	ensembl
Ursus maritimus	UrsMar_1.0	GCA_000687225.1	ensembl
Vulpes vulpes	VulVul2.2	GCA_003160815.1	ensembl

## Sheet: Table S2
Supplementary Table S2 Evaluation of the genome assembly of P. larvata using Benchmarking Universal Single-Copy Orthologs (BUSCO).
BUSCO assessment resultsa	Percentage (%)
Complete BUSCOsb	0.965
Complete and single-copy BUSCOs	0.952
Complete and duplicated BUSCOsc	0.013
Fragmented BUSCOsd	0.009
Missing BUSCOs	0.026
a The number of total BUSCO groups is 9226.
b'Complete BUSCOs': The length of aligned sequences of orthologs from P. larvata is over 96% of BUSCO group's mean length.
c'Complete Duplicated BUSCOs': Multiple copies of complete BUSCOs.
dFragmented BUSCOs: The BUSCOs meet the 'expected-score' cut-off, but not complete.

## Sheet: Table S3
Supplementary Table S3 Evaluation of the genome assembly of P. larvata using core Eukaryotic genes mapping approach (CEGMA).
Category	Prota	Completeness (%)b
Completec	230	92.7419
Complete + Partiald	238	95.9677
aProts: The number of core genes assembled in P. larvata.
bCompleteness: The number of core genes in P. larvata / 248 (the total number of the set of core genes), while the set of 248 core genes were conserved in 6 model eukaryotes.
c'Complete' refers to those predicted proteins has an alignment length that is over 70% of the protein length.
d'Partial' refers to the proteins that exceeds a pre-computed minimum alignment score, but not complete.

## Sheet: Table S4
Supplementary Table S4 Summary statistics of predicted protein-coding genes in P. larvata.
Approach	Software/species	No.	Average gene length (bp)	Average CDS length per gene(bp)	Average exons per gene	Average exon length (bp)	Average intron length (bp)
De novo identification	Augustus	25408	22359.2	1193.69	6.43	185.65	3898.07
	GlimmerHMM	565306	3692.41	461.39	2.43	190.05	2263.03
	SNAP	173674	17763.8	490.45	3.51	139.72	6881.29
	Geneid	47478	28722.1	964.72	5.29	182.26	6465.72
	Genscan	59717	29244.2	1274.62	7.81	163.13	4104.93
Homology-based prediction (tBlasntN + Genewise)	Acinonyx jubatus	18282	25423.5	1342.24	7.84	171.16	3519.64
	Canis lupus familiaris	19439	26629	1459.11	8.27	176.48	3463.07
	Felis catus	19755	24602.4	1406.94	8.09	173.9	3271.39
	Panthera tigris altaica	19013	26769.6	1428.54	8.31	171.93	3467.15
	Mus musculus	18960	27238.2	1489.02	8.31	179.15	3521.66
RNA-Seq-based prediction	PASA	190071	20397.5	1144.46	6.88	166.34	3274.22
	Transcripts	39933	45972.1	3865	10.1	382.62	4626.47
EVM		32654	21360.2	1103.13	6.22	177.44	3882.83
Final set		21582	34567.5	1481	8.68	170.53	4305.64

## Sheet: Table S5
Supplementary Table S5 Non-coding RNAs predicted in the genome of P. larvata.
Type		Number	Average length (bp)	Total length (bp)	% of genome
miRNA		14829	102.08	1513731	0.062104
tRNA		47575	83.94	3993560	0.16
rRNA	rRNA	544	83.45	45396	0.001862
	18S	17	188.53	3205	0.000131
	28S	61	128.21	7821	0.000321
	5.8S	1	78	78	3e-06
	5S	465	73.75	34292	0.001407
snRNA	snRNA	2221	119.94	266391	0.010929
	CD-box	324	95.16	30832	0.001265
	HACA-box	326	139.75	45557	0.001869
	splicing	1498	118.44	177426	0.007279
	scaRNA	67	182.13	12203	0.000501
	Unknown	6	62.17	373	1.5e-05

## Sheet: Table S6
Supplementary Table S6 Gene families clustered by OrthoFinder in 19 species. Genes used for OrthoFinder were proteins without splice variants.
Species name	Single-copy genes	Multiple-copy genes	Unique	Other	Uncluster
Ailuropoda melanoleuca	2578	1073	1522	6772	47
Bos mutus	2094	2578	313	14047	2703
Bos taurus	2135	2226	97	13678	1751
Canis lupus	2193	2577	123	12625	2342
Canis lupus familiaris	2228	2337	13	13924	156
Cuon alpinus	2154	2476	8	13684	970
Monodelphis domestica	2237	2071	1334	12509	609
Felis catus	2218	2137	2	14063	146
Homo sapiens	2240	2062	13	13259	374
Lynx canadensis	2244	2108	0	13582	106
Mus musculus	2383	1889	0	13966	1148
Oryctolagus cuniculus	2230	2199	8	13460	383
Paguma larvata	2127	2586	119	15554	326
Panthera leo	2220	2129	6	13782	90
Panthera pardus	2219	2152	94	13039	114
Panthera tigris altaica	2491	1339	3	8646	43
Sus scrofa	2240	2077	2	15670	261
Ursus maritimus	2332	1814	192	10855	223
Vulpes vulpes	2189	2324	424	13039	152

## Sheet: Table S7
Supplementary Table S7 Genes in significant expanded gene families in masked palm civet. Yellow background indicated immunoglobulin-related genes.
Gene ID	Gene name	NR_description	Swissprot_description	KEGG_anno	GO_anno
evm_model_CTG_1110_1	Ralgds	PREDICTED: ral guanine nucleotide dissociation stimulator-like [Panthera pardus]	Ral guanine nucleotide dissociation stimulator OS=Mus musculus OX=10090 GN=Ralgds PE=1 SV=2	K08732 ral guanine nucleotide dissociation stimulator | (RefSeq) ral guanine nucleotide dissociation stimulator-like (A)	--
evm_model_CTG_1110_2	--	PREDICTED: ral guanine nucleotide dissociation stimulator-like [Panthera pardus]	--	K08732 ral guanine nucleotide dissociation stimulator | (RefSeq) ral guanine nucleotide dissociation stimulator-like (A)	--
evm_model_CTG_1119_1	OR4P4	PREDICTED: olfactory receptor 4P4-like [Mustela putorius furo]	Olfactory receptor 4P4 OS=Homo sapiens OX=9606 GN=OR4P4 PE=3 SV=1	K04257 olfactory receptor | (RefSeq) olfactory receptor 4P4-like (A)	GO:0004984|GO:0007186|GO:0016021
evm_model_CTG_1199_5	Ankrd26	ankyrin repeat domain-containing protein 26 isoform X6 [Sus scrofa]	Ankyrin repeat domain-containing protein 26 OS=Mus musculus OX=10090 GN=Ankrd26 PE=1 SV=2	K17299 POTE ankyrin domain family protein | (RefSeq) ankyrin repeat domain-containing protein 26-like (A)	--
evm_model_CTG_1268_1	ATP8A1	PREDICTED: phospholipid-transporting ATPase IA isoform X4 [Panthera pardus]	Probable phospholipid-transporting ATPase IA OS=Bos taurus OX=9913 GN=ATP8A1 PE=1 SV=2	K14802 phospholipid-transporting ATPase [EC:7.6.2.1] | (RefSeq) ATP8A1; phospholipid-transporting ATPase IA (A)	GO:0000287|GO:0004012|GO:0005524|GO:0015914|GO:0016021
evm_model_CTG_1319_1	Ankrd26	ankyrin repeat domain-containing protein 26 isoform X6 [Sus scrofa]	Ankyrin repeat domain-containing protein 26 OS=Mus musculus OX=10090 GN=Ankrd26 PE=1 SV=2	K17299 POTE ankyrin domain family protein | (RefSeq) LOW QUALITY PROTEIN: ankyrin repeat domain-containing protein 26-like (A)	--
evm_model_CTG_1386_1	OR4P4	olfactory receptor 4P4-like [Felis catus]	Olfactory receptor 4P4 OS=Homo sapiens OX=9606 GN=OR4P4 PE=3 SV=1	K04257 olfactory receptor | (RefSeq) olfactory receptor 4P4-like (A)	--
evm_model_CTG_1386_2	OR4S2	PREDICTED: olfactory receptor 4P4-like [Panthera tigris altaica]	Olfactory receptor 4S2 OS=Homo sapiens OX=9606 GN=OR4S2 PE=3 SV=2	K04257 olfactory receptor | (RefSeq) olfactory receptor 4P4-like (A)	GO:0016021
evm_model_CTG_1402_1		LOW QUALITY PROTEIN: uncharacterized protein CXorf49 homolog [Puma concolor]	Uncharacterized protein CXorf49 homolog OS=Bos taurus OX=9913 PE=2 SV=1	--	--
evm_model_CTG_1402_2		LOW QUALITY PROTEIN: uncharacterized protein CXorf49 homolog [Puma concolor]	Uncharacterized protein CXorf49 homolog OS=Bos taurus OX=9913 PE=2 SV=1	--	--
evm_model_CTG_1493_1	OR4S2	PREDICTED: olfactory receptor 4P4-like [Ursus maritimus]	Olfactory receptor 4S2 OS=Homo sapiens OX=9606 GN=OR4S2 PE=3 SV=2	K04257 olfactory receptor | (RefSeq) olfactory receptor 4P4-like (A)	--
evm_model_CTG_1493_2	OR4P4	olfactory receptor 4P4-like [Felis catus]	Olfactory receptor 4P4 OS=Homo sapiens OX=9606 GN=OR4P4 PE=3 SV=1	K04257 olfactory receptor | (RefSeq) olfactory receptor 4P4-like (A)	--
evm_model_CTG_1583_1	OR4S2	PREDICTED: olfactory receptor 4P4-like [Ursus maritimus]	Olfactory receptor 4S2 OS=Homo sapiens OX=9606 GN=OR4S2 PE=3 SV=2	K04257 olfactory receptor | (RefSeq) olfactory receptor 4P4-like (A)	GO:0004984|GO:0007186|GO:0016021
evm_model_CTG_1583_2	OR4P4	olfactory receptor 4P4-like [Vulpes vulpes]	Olfactory receptor 4P4 OS=Homo sapiens OX=9606 GN=OR4P4 PE=3 SV=1	K04257 olfactory receptor | (RefSeq) olfactory receptor 4P4-like (A)	--
evm_model_CTG_1583_3	OR4P4	olfactory receptor 4P4-like [Felis catus]	Olfactory receptor 4P4 OS=Homo sapiens OX=9606 GN=OR4P4 PE=3 SV=1	K04257 olfactory receptor | (RefSeq) olfactory receptor 4P4-like (A)	--
evm_model_CTG_1634_1	Ralgds	ral guanine nucleotide dissociation stimulator-like [Felis catus]	Ral guanine nucleotide dissociation stimulator OS=Rattus norvegicus OX=10116 GN=Ralgds PE=1 SV=1	K08732 ral guanine nucleotide dissociation stimulator | (RefSeq) ral guanine nucleotide dissociation stimulator-like (A)	--
evm_model_CTG_1651_1	Ralgds	ral guanine nucleotide dissociation stimulator-like [Felis catus]	Ral guanine nucleotide dissociation stimulator OS=Rattus norvegicus OX=10116 GN=Ralgds PE=1 SV=1	K08732 ral guanine nucleotide dissociation stimulator | (RefSeq) ral guanine nucleotide dissociation stimulator-like (A)	--
evm_model_CTG_1720_2	Ralgds	ral guanine nucleotide dissociation stimulator-like [Felis catus]	Ral guanine nucleotide dissociation stimulator OS=Mus musculus OX=10090 GN=Ralgds PE=1 SV=2	K08732 ral guanine nucleotide dissociation stimulator | (RefSeq) ral guanine nucleotide dissociation stimulator-like (A)	--
evm_model_CTG_180_1	Shank1	LOW QUALITY PROTEIN: SH3 and multiple ankyrin repeat domains protein 2 [Canis lupus familiaris]	SH3 and multiple ankyrin repeat domains protein 1 OS=Rattus norvegicus OX=10116 GN=Shank1 PE=1 SV=1	K15009 SH3 and multiple ankyrin repeat domains protein | (RefSeq) SH3 and multiple ankyrin repeat domains protein 3-like (A)	GO:0005515
evm_model_CTG_184_1	OR4P4	LOW QUALITY PROTEIN: olfactory receptor 4P4-like [Canis lupus familiaris]	Olfactory receptor 4P4 OS=Homo sapiens OX=9606 GN=OR4P4 PE=3 SV=1	K04257 olfactory receptor | (RefSeq) olfactory receptor 4P4-like (A)	GO:0004984|GO:0007186|GO:0016021
evm_model_CTG_184_2	OR4P4	PREDICTED: olfactory receptor 4P4-like [Mustela putorius furo]	Olfactory receptor 4P4 OS=Homo sapiens OX=9606 GN=OR4P4 PE=3 SV=1	K04257 olfactory receptor | (RefSeq) olfactory receptor 4P4-like (A)	GO:0016021
evm_model_CTG_225_7	Ralgds	PREDICTED: ral guanine nucleotide dissociation stimulator-like [Panthera pardus]	Ral guanine nucleotide dissociation stimulator OS=Mus musculus OX=10090 GN=Ralgds PE=1 SV=2	K08732 ral guanine nucleotide dissociation stimulator | (RefSeq) ral guanine nucleotide dissociation stimulator-like (A)	--
evm_model_CTG_225_8	Ralgds	PREDICTED: ral guanine nucleotide dissociation stimulator-like [Panthera pardus]	Ral guanine nucleotide dissociation stimulator OS=Rattus norvegicus OX=10116 GN=Ralgds PE=1 SV=1	K08732 ral guanine nucleotide dissociation stimulator | (RefSeq) ral guanine nucleotide dissociation stimulator-like (A)	--
evm_model_CTG_230_2	Ralgds	ral guanine nucleotide dissociation stimulator-like [Felis catus]	Ral guanine nucleotide dissociation stimulator OS=Rattus norvegicus OX=10116 GN=Ralgds PE=1 SV=1	K08732 ral guanine nucleotide dissociation stimulator | (RefSeq) ral guanine nucleotide dissociation stimulator-like (A)	--
evm_model_CTG_233_1		PREDICTED: uncharacterized protein CXorf49 homolog [Panthera pardus]	Uncharacterized protein CXorf49 homolog OS=Bos taurus OX=9913 PE=2 SV=1	--	--
evm_model_CTG_271_1	FAM90A12P	putative protein FAM90A23P [Acinonyx jubatus]	Putative protein FAM90A12P OS=Homo sapiens OX=9606 GN=FAM90A12P PE=5 SV=1	K09228 KRAB domain-containing zinc finger protein | (RefSeq) zinc finger protein 705A-like (A)	--
evm_model_CTG_271_4	FAM90A12P	putative protein FAM90A23P [Acinonyx jubatus]	Putative protein FAM90A12P OS=Homo sapiens OX=9606 GN=FAM90A12P PE=5 SV=1	K09228 KRAB domain-containing zinc finger protein | (RefSeq) zinc finger protein 705A-like (A)	--
evm_model_CTG_286_3	--	PREDICTED: protein FAM90A1 [Panthera pardus]	--	--	--
evm_model_CTG_297_2	Ralgds	ral guanine nucleotide dissociation stimulator-like [Felis catus]	Ral guanine nucleotide dissociation stimulator OS=Mus musculus OX=10090 GN=Ralgds PE=1 SV=2	K08732 ral guanine nucleotide dissociation stimulator | (RefSeq) ral guanine nucleotide dissociation stimulator-like (A)	--
evm_model_CTG_361_1	TARM1	Hypothetical predicted protein [Lynx pardinus]	T-cell-interacting, activating receptor on myeloid cells protein 1 OS=Homo sapiens OX=9606 GN=TARM1 PE=1 SV=1	K14377 osteoclast-associated immunoglobulin-like receptor | (RefSeq) osteoclast-associated immunoglobulin-like receptor (A)	--
evm_model_CTG_361_5	TARM1	T-cell-interacting, activating receptor on myeloid cells protein 1, partial [Acinonyx jubatus]	T-cell-interacting, activating receptor on myeloid cells protein 1 OS=Homo sapiens OX=9606 GN=TARM1 PE=1 SV=1	K14377 osteoclast-associated immunoglobulin-like receptor | (RefSeq) osteoclast-associated immunoglobulin-like receptor (A)	--
evm_model_CTG_377_2	Ralgds	PREDICTED: ral guanine nucleotide dissociation stimulator-like [Panthera pardus]	Ral guanine nucleotide dissociation stimulator OS=Rattus norvegicus OX=10116 GN=Ralgds PE=1 SV=1	K08732 ral guanine nucleotide dissociation stimulator | (RefSeq) ral guanine nucleotide dissociation stimulator-like (A)	--
evm_model_CTG_382_1	OR4P4	PREDICTED: olfactory receptor 4P4-like [Mustela putorius furo]	Olfactory receptor 4P4 OS=Homo sapiens OX=9606 GN=OR4P4 PE=3 SV=1	K04257 olfactory receptor | (RefSeq) olfactory receptor 4P4-like (A)	GO:0004984|GO:0007186|GO:0016021
evm_model_CTG_400_2	ABCA9	PREDICTED: ATP-binding cassette sub-family A member 9 [Panthera tigris altaica]	ATP-binding cassette sub-family A member 9 OS=Homo sapiens OX=9606 GN=ABCA9 PE=1 SV=1	K05651 ATP-binding cassette, subfamily A (ABC1), member 9 | (RefSeq) ABCA9; ATP-binding cassette sub-family A member 9 (A)	GO:0016021|GO:0042626|GO:0055085
evm_model_CTG_400_3	ABCA6	atp-binding cassette sub-family a [Lynx pardinus]	ATP-binding cassette sub-family A member 6 OS=Homo sapiens OX=9606 GN=ABCA6 PE=1 SV=2	K05649 ATP-binding cassette, subfamily A (ABC1), member 6 | (RefSeq) ABCA6; LOW QUALITY PROTEIN: ATP-binding cassette sub-family A member 6 (A)	GO:0005524|GO:0016887
evm_model_CTG_400_4	ABCA10	PREDICTED: ATP-binding cassette sub-family A member 10 isoform X2 [Panthera pardus]	ATP-binding cassette sub-family A member 10 OS=Homo sapiens OX=9606 GN=ABCA10 PE=2 SV=3	K05652 ATP-binding cassette, subfamily A (ABC1), member 10 | (RefSeq) ABCA10; ATP binding cassette subfamily A member 10 (A)	GO:0005524|GO:0016887
evm_model_CTG_457_1	FAM90A23P	putative protein FAM90A23P [Acinonyx jubatus]	Putative protein FAM90A23P OS=Homo sapiens OX=9606 GN=FAM90A23P PE=5 SV=1	K09228 KRAB domain-containing zinc finger protein | (RefSeq) zinc finger protein 705A-like (A)	--
evm_model_CTG_457_2	FAM90A23P	putative protein FAM90A23P [Acinonyx jubatus]	Putative protein FAM90A23P OS=Homo sapiens OX=9606 GN=FAM90A23P PE=5 SV=1	K09228 KRAB domain-containing zinc finger protein | (RefSeq) zinc finger protein 705A-like (A)	--
evm_model_CTG_457_3	FAM90A23P	putative protein FAM90A23P [Acinonyx jubatus]	Putative protein FAM90A23P OS=Homo sapiens OX=9606 GN=FAM90A23P PE=5 SV=1	K09228 KRAB domain-containing zinc finger protein | (RefSeq) zinc finger protein 705A-like (A)	--
evm_model_CTG_457_4	FAM90A23P	putative protein FAM90A23P [Acinonyx jubatus]	Putative protein FAM90A23P OS=Homo sapiens OX=9606 GN=FAM90A23P PE=5 SV=1	K09228 KRAB domain-containing zinc finger protein | (RefSeq) zinc finger protein 705A-like (A)	--
evm_model_CTG_457_5	FAM90A23P	putative protein FAM90A23P [Acinonyx jubatus]	Putative protein FAM90A23P OS=Homo sapiens OX=9606 GN=FAM90A23P PE=5 SV=1	K09228 KRAB domain-containing zinc finger protein | (RefSeq) zinc finger protein 705A-like (A)	--
evm_model_CTG_457_6	FAM90A1	putative protein FAM90A23P [Acinonyx jubatus]	Protein FAM90A1 OS=Homo sapiens OX=9606 GN=FAM90A1 PE=1 SV=3	K09228 KRAB domain-containing zinc finger protein | (RefSeq) zinc finger protein 705A-like (A)	--
evm_model_CTG_457_7	FAM90A23P	putative protein FAM90A23P [Acinonyx jubatus]	Putative protein FAM90A23P OS=Homo sapiens OX=9606 GN=FAM90A23P PE=5 SV=1	K09228 KRAB domain-containing zinc finger protein | (RefSeq) zinc finger protein 705A-like (A)	--
evm_model_CTG_474_1	SIGLEC14	PREDICTED: sialic acid-binding Ig-like lectin 14 [Panthera tigris altaica]	Sialic acid-binding Ig-like lectin 14 OS=Homo sapiens OX=9606 GN=SIGLEC14 PE=1 SV=1	K06549 sialic acid binding Ig-like lectin 5/14 | (RefSeq) sialic acid-binding Ig-like lectin 14 (A)	--
evm_model_CTG_495_2	Ralgds	ral guanine nucleotide dissociation stimulator-like [Felis catus]	Ral guanine nucleotide dissociation stimulator OS=Mus musculus OX=10090 GN=Ralgds PE=1 SV=2	K08732 ral guanine nucleotide dissociation stimulator | (RefSeq) ral guanine nucleotide dissociation stimulator-like (A)	--
evm_model_CTG_509_4	CSF2RA	granulocyte-macrophage colony-stimulating [Lynx pardinus]	Granulocyte-macrophage colony-stimulating factor receptor subunit alpha OS=Homo sapiens OX=9606 GN=CSF2RA PE=1 SV=1	K05066 granulocyte-macrophage colony-stimulating factor receptor alpha | (RefSeq) granulocyte-macrophage colony-stimulating factor receptor subunit alpha isoform X1 (A)	--
evm_model_CTG_509_6	IL3RA	interleukin-3 receptor subunit alpha isoform X2 [Felis catus]	Interleukin-3 receptor subunit alpha OS=Homo sapiens OX=9606 GN=IL3RA PE=1 SV=1	K04737 interleukin 3 receptor alpha | (RefSeq) IL3RA; interleukin-3 receptor subunit alpha isoform X1 (A)	--
evm_model_CTG_598_1	ANKRD26	ankyrin repeat domain-containing protein 26 isoform X4 [Loxodonta africana]	Ankyrin repeat domain-containing protein 26 OS=Homo sapiens OX=9606 GN=ANKRD26 PE=1 SV=4	K17299 POTE ankyrin domain family protein | (RefSeq) ankyrin repeat domain-containing protein 26 (A)	GO:0005515
evm_model_CTG_608_6	Ralgds	ral guanine nucleotide dissociation stimulator-like isoform X2 [Ursus arctos horribilis]	Ral guanine nucleotide dissociation stimulator OS=Mus musculus OX=10090 GN=Ralgds PE=1 SV=2	K08732 ral guanine nucleotide dissociation stimulator | (RefSeq) ral guanine nucleotide dissociation stimulator-like (A)	--
evm_model_CTG_608_7	--	PREDICTED: ral guanine nucleotide dissociation stimulator-like [Panthera pardus]	--	K08732 ral guanine nucleotide dissociation stimulator | (RefSeq) ral guanine nucleotide dissociation stimulator-like (A)	--
evm_model_CTG_649_1	OR4P4	PREDICTED: olfactory receptor 4P4-like [Mustela putorius furo]	Olfactory receptor 4P4 OS=Homo sapiens OX=9606 GN=OR4P4 PE=3 SV=1	K04257 olfactory receptor | (RefSeq) olfactory receptor 4P4-like (A)	GO:0004984|GO:0007186|GO:0016021
evm_model_CTG_724_1	OR4P4	olfactory receptor 4P4-like [Felis catus]	Olfactory receptor 4P4 OS=Homo sapiens OX=9606 GN=OR4P4 PE=3 SV=1	K04257 olfactory receptor | (RefSeq) olfactory receptor 4P4-like (A)	GO:0004984|GO:0007186|GO:0016021
evm_model_CTG_759_5	SMIM10L2B	PREDICTED: small integral membrane protein 10-like [Odobenus rosmarus divergens]	Small integral membrane protein 10-like protein 2B OS=Homo sapiens OX=9606 GN=SMIM10L2B PE=4 SV=1	--	--
evm_model_CTG_773_1	Ankrd26	coiled-coil domain-containing protein 144A isoform X7 [Trichechus manatus latirostris]	Ankyrin repeat domain-containing protein 26 OS=Mus musculus OX=10090 GN=Ankrd26 PE=1 SV=2	K17299 POTE ankyrin domain family protein | (RefSeq) ankyrin repeat domain-containing protein 26-like (A)	--
evm_model_CTG_786_2	--	ral guanine nucleotide dissociation stimulator-like [Felis catus]	--	K08732 ral guanine nucleotide dissociation stimulator | (RefSeq) ral guanine nucleotide dissociation stimulator-like (A)	--
evm_model_CTG_786_3	Ralgds	PREDICTED: ral guanine nucleotide dissociation stimulator-like [Panthera pardus]	Ral guanine nucleotide dissociation stimulator OS=Mus musculus OX=10090 GN=Ralgds PE=1 SV=2	K08732 ral guanine nucleotide dissociation stimulator | (RefSeq) ral guanine nucleotide dissociation stimulator-like (A)	--
evm_model_CTG_805_51	RPL7A	PREDICTED: 60S ribosomal protein L7a [Chrysochloris asiatica]	60S ribosomal protein L7a OS=Bos taurus OX=9913 GN=RPL7A PE=2 SV=3	K02936 large subunit ribosomal protein L7Ae | (RefSeq) RPL7A; ribosomal protein L7a (A)	--
evm_model_CTG_908_1	ANKRD26	ankyrin repeat domain-containing protein 26 isoform X13 [Trichechus manatus latirostris]	Ankyrin repeat domain-containing protein 26 OS=Homo sapiens OX=9606 GN=ANKRD26 PE=1 SV=4	K17299 POTE ankyrin domain family protein | (RefSeq) ankyrin repeat domain-containing protein 26 (A)	--
evm_model_CTG_945_3	CSF2RA	granulocyte-macrophage colony-stimulating [Lynx pardinus]	Granulocyte-macrophage colony-stimulating factor receptor subunit alpha OS=Homo sapiens OX=9606 GN=CSF2RA PE=1 SV=1	K05066 granulocyte-macrophage colony-stimulating factor receptor alpha | (RefSeq) granulocyte-macrophage colony-stimulating factor receptor subunit alpha isoform X1 (A)	--
evm_model_CTG_945_5	IL3RA	interleukin-3 receptor subunit alpha isoform X2 [Felis catus]	Interleukin-3 receptor subunit alpha OS=Homo sapiens OX=9606 GN=IL3RA PE=1 SV=1	K04737 interleukin 3 receptor alpha | (RefSeq) IL3RA; interleukin-3 receptor subunit alpha isoform X1 (A)	--
evm_model_HIC_ASM_0_1008	ATP5MF	ATP synthase subunit f, mitochondrial-like isoform X1 [Neomonachus schauinslandi]	ATP synthase subunit f, mitochondrial OS=Bos taurus OX=9913 GN=ATP5MF PE=1 SV=3	K02130 F-type H+-transporting ATPase subunit f | (RefSeq) ATP synthase subunit f, mitochondrial (A)	--
evm_model_HIC_ASM_0_1158	MRPL42	PREDICTED: 39S ribosomal protein L42, mitochondrial [Ursus maritimus]	39S ribosomal protein L42, mitochondrial OS=Bos taurus OX=9913 GN=MRPL42 PE=1 SV=2	K17423 large subunit ribosomal protein L42 | (RefSeq) MRPL42; mitochondrial ribosomal protein L42 (A)	--
evm_model_HIC_ASM_0_1239	GAPDH	glyceraldehyde-3-phosphate dehydrogenase [Vombatus ursinus]	Glyceraldehyde-3-phosphate dehydrogenase OS=Pongo abelii OX=9601 GN=GAPDH PE=2 SV=3	K00134 glyceraldehyde 3-phosphate dehydrogenase [EC:1.2.1.12] | (RefSeq) glyceraldehyde-3-phosphate dehydrogenase-like (A)	GO:0016620|GO:0055114
evm_model_HIC_ASM_0_1338	MRPL42	PREDICTED: 39S ribosomal protein L42, mitochondrial [Ursus maritimus]	39S ribosomal protein L42, mitochondrial OS=Pongo abelii OX=9601 GN=MRPL42 PE=2 SV=1	K17423 large subunit ribosomal protein L42 | (RefSeq) MRPL42; mitochondrial ribosomal protein L42 (A)	--
evm_model_HIC_ASM_0_1341	ATP8A1	PREDICTED: phospholipid-transporting ATPase IA isoform X7 [Panthera pardus]	Phospholipid-transporting ATPase IA OS=Homo sapiens OX=9606 GN=ATP8A1 PE=1 SV=1	K14802 phospholipid-transporting ATPase [EC:7.6.2.1] | (RefSeq) ATP8A1; phospholipid-transporting ATPase IA isoform X1 (A)	GO:0000287|GO:0004012|GO:0005524|GO:0015914|GO:0016021
evm_model_HIC_ASM_0_1342	ATP8A1	PREDICTED: phospholipid-transporting ATPase IA isoform X1 [Odobenus rosmarus divergens]	Phospholipid-transporting ATPase IA OS=Homo sapiens OX=9606 GN=ATP8A1 PE=1 SV=1	K14802 phospholipid-transporting ATPase [EC:7.6.2.1] | (RefSeq) ATP8A1; phospholipid-transporting ATPase IA (A)	--
evm_model_HIC_ASM_0_287	FAM90A23P	putative protein FAM90A23P [Acinonyx jubatus]	Putative protein FAM90A23P OS=Homo sapiens OX=9606 GN=FAM90A23P PE=5 SV=1	K09228 KRAB domain-containing zinc finger protein | (RefSeq) zinc finger protein 705A-like (A)	--
evm_model_HIC_ASM_0_559	TUBA1A	tubulin alpha-1A chain isoform X1 [Tupaia chinensis]	Tubulin alpha-1A chain OS=Sus scrofa OX=9823 GN=TUBA1A PE=1 SV=1	K07374 tubulin alpha | (RefSeq) tubulin alpha-8 chain-like (A)	GO:0005874|GO:0007017
evm_model_HIC_ASM_0_662	MRPL42	39S ribosomal protein L42, mitochondrial [Enhydra lutris kenyoni]	39S ribosomal protein L42, mitochondrial OS=Pongo abelii OX=9601 GN=MRPL42 PE=2 SV=1	K17423 large subunit ribosomal protein L42 | (RefSeq) 39S ribosomal protein L42, mitochondrial (A)	--
evm_model_HIC_ASM_0_67	Rpl12	60S ribosomal protein L12-like [Octodon degus]	60S ribosomal protein L12 OS=Rattus norvegicus OX=10116 GN=Rpl12 PE=2 SV=1	K02870 large subunit ribosomal protein L12e | (RefSeq) Rpl12; ribosomal protein L12 (A)	--
evm_model_HIC_ASM_0_780	GAPDH	glyceraldehyde-3-phosphate dehydrogenase-like [Neomonachus schauinslandi]	Glyceraldehyde-3-phosphate dehydrogenase OS=Mustela putorius furo OX=9669 GN=GAPDH PE=2 SV=1	K00134 glyceraldehyde 3-phosphate dehydrogenase [EC:1.2.1.12] | (RefSeq) glyceraldehyde-3-phosphate dehydrogenase-like (A)	GO:0016620|GO:0055114
evm_model_HIC_ASM_0_874	Rplp1	PREDICTED: 60S acidic ribosomal protein P1 [Sorex araneus]	60S acidic ribosomal protein P1 OS=Rattus norvegicus OX=10116 GN=Rplp1 PE=3 SV=1	K02942 large subunit ribosomal protein LP1 | (RefSeq) LOW QUALITY PROTEIN: 60S acidic ribosomal protein P1-like (A)	--
evm_model_HIC_ASM_0_987	Rpl7a	PREDICTED: 60S ribosomal protein L7a-like [Cebus capucinus imitator]	60S ribosomal protein L7a OS=Mus musculus OX=10090 GN=Rpl7a PE=1 SV=2	K02936 large subunit ribosomal protein L7Ae | (RefSeq) uncharacterized LOC100037086 (A)	--
evm_model_HIC_ASM_1_1153	Rps26	PREDICTED: 40S ribosomal protein S26-like [Bos mutus]	40S ribosomal protein S26 OS=Rattus norvegicus OX=10116 GN=Rps26 PE=3 SV=3	K02976 small subunit ribosomal protein S26e | (RefSeq) 40S ribosomal protein S26-like (A)	GO:0003735|GO:0005840|GO:0006412
evm_model_HIC_ASM_1_309	RPL7A	PREDICTED: 60S ribosomal protein L7a [Equus asinus]	60S ribosomal protein L7a OS=Bos taurus OX=9913 GN=RPL7A PE=2 SV=3	K02936 large subunit ribosomal protein L7Ae | (RefSeq) 60S ribosomal protein L7a (A)	--
evm_model_HIC_ASM_1_397	RPS4	hypothetical protein DBR06_SOUSAS37410006, partial [Sousa chinensis]	40S ribosomal protein S4 OS=Bos taurus OX=9913 GN=RPS4 PE=2 SV=3	K02987 small subunit ribosomal protein S4e | (RefSeq) 40S ribosomal protein S4, X isoform-like (A)	GO:0003735|GO:0005840|GO:0006412
evm_model_HIC_ASM_1_526	--	Hypothetical predicted protein, partial [Lynx pardinus]	--	K11426 SET and MYND domain-containing protein | (RefSeq) SMYD2; N-lysine methyltransferase SMYD2 (A)	--
evm_model_HIC_ASM_1_550	ATP5MF	ATP synthase subunit f, mitochondrial-like isoform X1 [Carlito syrichta]	ATP synthase subunit f, mitochondrial OS=Bos taurus OX=9913 GN=ATP5MF PE=1 SV=3	K02130 F-type H+-transporting ATPase subunit f | (RefSeq) ATP5J2; ATP synthase, H+ transporting, mitochondrial Fo complex subunit F2 (A)	--
evm_model_HIC_ASM_1_617	RPS4	PREDICTED: 40S ribosomal protein S4, X isoform-like [Colobus angolensis palliatus]	40S ribosomal protein S4 OS=Bos taurus OX=9913 GN=RPS4 PE=2 SV=3	K02987 small subunit ribosomal protein S4e | (RefSeq) Rps4x; 40S ribosomal protein S4, X isoform (A)	GO:0003723
evm_model_HIC_ASM_1_740	--	Hypothetical predicted protein, partial [Lynx pardinus]	--	--	--
evm_model_HIC_ASM_10_1254	--	Hypothetical predicted protein, partial [Lynx pardinus]	--	K11426 SET and MYND domain-containing protein | (RefSeq) SMYD2; N-lysine methyltransferase SMYD2 (A)	--
evm_model_HIC_ASM_10_1307	Tuba1a	Tubulin alpha chain [Collichthys lucidus]	Tubulin alpha-1A chain OS=Rattus norvegicus OX=10116 GN=Tuba1a PE=1 SV=1	K07374 tubulin alpha | (RefSeq) tuba1b, k-alpha-1; tubulin alpha 1b (A)	GO:0005200|GO:0005525|GO:0005874|GO:0007017
evm_model_HIC_ASM_11_127	Ralgds	ral guanine nucleotide dissociation stimulator-like [Felis catus]	Ral guanine nucleotide dissociation stimulator OS=Rattus norvegicus OX=10116 GN=Ralgds PE=1 SV=1	K08732 ral guanine nucleotide dissociation stimulator | (RefSeq) ral guanine nucleotide dissociation stimulator-like (A)	--
evm_model_HIC_ASM_11_625	Ankrd7	ankyrin repeat domain-containing protein 7 [Ursus arctos horribilis]	Ankyrin repeat domain-containing protein 7 OS=Mus musculus OX=10090 GN=Ankrd7 PE=2 SV=2	K17299 POTE ankyrin domain family protein | (RefSeq) ankyrin repeat domain-containing protein 7 (A)	GO:0005515
evm_model_HIC_ASM_11_912	Olfactory	olfactory receptor-like protein OLF3 [Felis catus]	Olfactory receptor-like protein OLF3 OS=Canis lupus familiaris OX=9615 PE=3 SV=1	K04257 olfactory receptor | (RefSeq) olfactory receptor-like protein OLF3 (A)	GO:0016021
evm_model_HIC_ASM_11_913	Olfactory	PREDICTED: olfactory receptor-like protein OLF3 [Panthera tigris altaica]	Olfactory receptor-like protein OLF3 OS=Canis lupus familiaris OX=9615 PE=3 SV=1	K04257 olfactory receptor | (RefSeq) olfactory receptor-like protein OLF3 (A)	--
evm_model_HIC_ASM_11_914	Olfactory	PREDICTED: olfactory receptor-like protein OLF3 [Panthera tigris altaica]	Olfactory receptor-like protein OLF3 OS=Canis lupus familiaris OX=9615 PE=3 SV=1	K04257 olfactory receptor | (RefSeq) olfactory receptor-like protein OLF3 (A)	GO:0004984|GO:0007186|GO:0016021
evm_model_HIC_ASM_11_915	Olfactory	PREDICTED: olfactory receptor-like protein OLF3 [Panthera tigris altaica]	Olfactory receptor-like protein OLF3 OS=Canis lupus familiaris OX=9615 PE=3 SV=1	K04257 olfactory receptor | (RefSeq) olfactory receptor-like protein OLF3 (A)	GO:0004984|GO:0007186|GO:0016021
evm_model_HIC_ASM_11_916	Olfactory	olfactory receptor-like protein OLF3 [Puma concolor]	Olfactory receptor-like protein OLF3 OS=Canis lupus familiaris OX=9615 PE=3 SV=1	K04257 olfactory receptor | (RefSeq) olfactory receptor-like protein OLF3 (A)	GO:0016021
evm_model_HIC_ASM_11_917	Olfactory	PREDICTED: olfactory receptor-like protein OLF3 [Panthera tigris altaica]	Olfactory receptor-like protein OLF3 OS=Canis lupus familiaris OX=9615 PE=3 SV=1	K04257 olfactory receptor | (RefSeq) olfactory receptor-like protein OLF3 (A)	GO:0004984|GO:0007186|GO:0016021
evm_model_HIC_ASM_11_918	Olfactory	PREDICTED: olfactory receptor-like protein OLF3 [Panthera pardus]	Olfactory receptor-like protein OLF3 OS=Canis lupus familiaris OX=9615 PE=3 SV=1	K04257 olfactory receptor | (RefSeq) olfactory receptor-like protein OLF3 (A)	GO:0004984|GO:0007186|GO:0016021
evm_model_HIC_ASM_11_919	Olfactory	PREDICTED: olfactory receptor-like protein OLF3 [Panthera tigris altaica]	Olfactory receptor-like protein OLF3 OS=Canis lupus familiaris OX=9615 PE=3 SV=1	K04257 olfactory receptor | (RefSeq) olfactory receptor-like protein OLF3 (A)	GO:0004984|GO:0007186|GO:0016021
evm_model_HIC_ASM_11_920	Olfactory	olfactory receptor-like protein OLF3 [Puma concolor]	Olfactory receptor-like protein OLF3 OS=Canis lupus familiaris OX=9615 PE=3 SV=1	K04257 olfactory receptor | (RefSeq) olfactory receptor-like protein OLF3 (A)	GO:0004930|GO:0007186|GO:0016021
evm_model_HIC_ASM_11_921	Olfactory	PREDICTED: olfactory receptor-like protein OLF3 [Panthera pardus]	Olfactory receptor-like protein OLF3 OS=Canis lupus familiaris OX=9615 PE=3 SV=1	K04257 olfactory receptor | (RefSeq) olfactory receptor-like protein OLF3 (A)	--
evm_model_HIC_ASM_12_386	RPL27A	60S ribosomal protein L27a-like [Eumetopias jubatus]	60S ribosomal protein L27a OS=Bos taurus OX=9913 GN=RPL27A PE=2 SV=3	K02900 large subunit ribosomal protein L27Ae | (RefSeq) 60S ribosomal protein L27a-like (A)	--
evm_model_HIC_ASM_12_395	Rps26	PREDICTED: 40S ribosomal protein S26 [Chlorocebus sabaeus]	40S ribosomal protein S26 OS=Rattus norvegicus OX=10116 GN=Rps26 PE=3 SV=3	K02976 small subunit ribosomal protein S26e | (RefSeq) 40S ribosomal protein S26-like (A)	GO:0003735|GO:0005840|GO:0006412
evm_model_HIC_ASM_12_554	RPL29	60S ribosomal protein L29 [Acinonyx jubatus]	60S ribosomal protein L29 OS=Macaca fascicularis OX=9541 GN=RPL29 PE=2 SV=3	K02905 large subunit ribosomal protein L29e | (RefSeq) RPL29; 60S ribosomal protein L29 isoform X2 (A)	GO:0003735|GO:0005840|GO:0006412
evm_model_HIC_ASM_12_612	Tuba3a	hypothetical protein EI555_011739 [Monodon monoceros]	Tubulin alpha-3 chain OS=Rattus norvegicus OX=10116 GN=Tuba3a PE=2 SV=1	K07374 tubulin alpha | (RefSeq) TUBA3E; tubulin alpha-3 chain (A)	GO:0003924
evm_model_HIC_ASM_12_616	Tuba3a	hypothetical protein EI555_011739 [Monodon monoceros]	Tubulin alpha-3 chain OS=Rattus norvegicus OX=10116 GN=Tuba3a PE=2 SV=1	K07374 tubulin alpha | (RefSeq) TUBA3E; tubulin alpha-3 chain (A)	--
evm_model_HIC_ASM_12_823	IGLC1	PREDICTED: Ig lambda-7 chain C region [Panthera tigris altaica]	Immunoglobulin lambda constant 1 OS=Homo sapiens OX=9606 GN=IGLC1 PE=1 SV=1	K06554 immunoglobulin lambda-like polypeptide 1 | (RefSeq) IGLL5; Ig lambda-7 chain C region (A)	--
evm_model_HIC_ASM_12_826	IGLC1	Hypothetical predicted protein [Lynx pardinus]	Immunoglobulin lambda constant 1 OS=Homo sapiens OX=9606 GN=IGLC1 PE=1 SV=1	K06554 immunoglobulin lambda-like polypeptide 1 | (RefSeq) IGLL5; Ig lambda-7 chain C region (A)	--
evm_model_HIC_ASM_12_827	IGLL1	hypothetical protein Cadr_00028273 [Camelus dromedarius]	Immunoglobulin lambda-like polypeptide 1 OS=Homo sapiens OX=9606 GN=IGLL1 PE=1 SV=1	K06554 immunoglobulin lambda-like polypeptide 1 | (RefSeq) IGLL5; Ig lambda-7 chain C region (A)	--
evm_model_HIC_ASM_12_831	--	PREDICTED: Ig lambda-7 chain C region [Panthera tigris altaica]	Ig lambda chain C region OS=Sus scrofa OX=9823 PE=1 SV=1	K06554 immunoglobulin lambda-like polypeptide 1 | (RefSeq) IGLL5; Ig lambda-7 chain C region (A)	--
evm_model_HIC_ASM_13_306	--	Hypothetical predicted protein [Lynx pardinus]	--	--	--
evm_model_HIC_ASM_13_618	RPL12	PREDICTED: 60S ribosomal protein L12 [Nomascus leucogenys]	60S ribosomal protein L12 OS=Homo sapiens OX=9606 GN=RPL12 PE=1 SV=1	K02870 large subunit ribosomal protein L12e | (RefSeq) 60S ribosomal protein L12 (A)	--
evm_model_HIC_ASM_15_108	RPLP1	60S acidic ribosomal protein P1 [Myotis davidii]	60S acidic ribosomal protein P1 OS=Sus scrofa OX=9823 GN=RPLP1 PE=3 SV=1	K02942 large subunit ribosomal protein LP1 | (RefSeq) LOW QUALITY PROTEIN: 60S acidic ribosomal protein P1-like (A)	--
evm_model_HIC_ASM_15_305	RPL12	60S ribosomal protein L12 isoform X2 [Heterocephalus glaber]	60S ribosomal protein L12 OS=Homo sapiens OX=9606 GN=RPL12 PE=1 SV=1	K02870 large subunit ribosomal protein L12e | (RefSeq) Rpl12; ribosomal protein L12 (A)	GO:0003735|GO:0005840|GO:0006412
evm_model_HIC_ASM_16_536	ATP8A2	PREDICTED: phospholipid-transporting ATPase IB-like isoform X1 [Panthera pardus]	Phospholipid-transporting ATPase IB OS=Homo sapiens OX=9606 GN=ATP8A2 PE=1 SV=3	K14802 phospholipid-transporting ATPase [EC:7.6.2.1] | (RefSeq) phospholipid-transporting ATPase IB-like (A)	GO:0000287|GO:0004012|GO:0005524|GO:0015914|GO:0016021
evm_model_HIC_ASM_16_540	ATP8A2	phospholipid-transporting ATPase IB isoform X3 [Felis catus]	Phospholipid-transporting ATPase IB OS=Homo sapiens OX=9606 GN=ATP8A2 PE=1 SV=3	K14802 phospholipid-transporting ATPase [EC:7.6.2.1] | (RefSeq) phospholipid-transporting ATPase IB (A)	--
evm_model_HIC_ASM_17_105	TUBA1C	tubulin alpha-1 chain-like [Scleropages formosus]	Tubulin alpha-1C chain OS=Homo sapiens OX=9606 GN=TUBA1C PE=1 SV=1	K07374 tubulin alpha | (RefSeq) LOW QUALITY PROTEIN: tubulin alpha-8 chain (A)	GO:0005200|GO:0005525|GO:0005874|GO:0007017
evm_model_HIC_ASM_17_1085	Rpl12	PREDICTED: 60S ribosomal protein L12 [Vicugna pacos]	60S ribosomal protein L12 OS=Mus musculus OX=10090 GN=Rpl12 PE=1 SV=2	K02870 large subunit ribosomal protein L12e | (RefSeq) RPL12; ribosomal protein L12 (A)	GO:0003735|GO:0005840|GO:0006412
evm_model_HIC_ASM_17_1094	GAPDH	glyceraldehyde-3-phosphate dehydrogenase-like [Enhydra lutris kenyoni]	Glyceraldehyde-3-phosphate dehydrogenase OS=Mustela putorius furo OX=9669 GN=GAPDH PE=2 SV=1	K00134 glyceraldehyde 3-phosphate dehydrogenase [EC:1.2.1.12] | (RefSeq) glyceraldehyde-3-phosphate dehydrogenase-like (A)	GO:0016620|GO:0055114
evm_model_HIC_ASM_17_698	rpl27a	60S ribosomal protein L27a-like [Canis lupus familiaris]	60S ribosomal protein L27a OS=Xenopus laevis OX=8355 GN=rpl27a PE=2 SV=2	K02900 large subunit ribosomal protein L27Ae | (RefSeq) rpl27a.L, rpl27a; ribosomal protein L27a L homeolog (A)	--
evm_model_HIC_ASM_18_237	MRPL42	39S ribosomal protein L42, mitochondrial [Callorhinus ursinus]	39S ribosomal protein L42, mitochondrial OS=Bos taurus OX=9913 GN=MRPL42 PE=1 SV=2	K17423 large subunit ribosomal protein L42 | (RefSeq) MRPL42; mitochondrial ribosomal protein L42 (A)	--
evm_model_HIC_ASM_18_241	SIGLEC14	PREDICTED: sialic acid-binding Ig-like lectin 14 isoform X1 [Panthera pardus]	Sialic acid-binding Ig-like lectin 14 OS=Homo sapiens OX=9606 GN=SIGLEC14 PE=1 SV=1	K06549 sialic acid binding Ig-like lectin 5/14 | (RefSeq) LOW QUALITY PROTEIN: sialic acid-binding Ig-like lectin 14 (A)	--
evm_model_HIC_ASM_18_242	SIGLEC14	PREDICTED: sialic acid-binding Ig-like lectin 5 [Panthera pardus]	Sialic acid-binding Ig-like lectin 14 OS=Homo sapiens OX=9606 GN=SIGLEC14 PE=1 SV=1	K06549 sialic acid binding Ig-like lectin 5/14 | (RefSeq) SIGLEC5; sialic acid-binding Ig-like lectin 5 isoform X1 (A)	--
evm_model_HIC_ASM_18_245	SIGLEC8	sialic acid-binding Ig-like lectin 8 isoform X2 [Felis catus]	Sialic acid-binding Ig-like lectin 8 OS=Homo sapiens OX=9606 GN=SIGLEC8 PE=1 SV=2	K06748 sialic acid binding Ig-like lectin 8 | (RefSeq) LOW QUALITY PROTEIN: sialic acid-binding Ig-like lectin 8 (A)	--
evm_model_HIC_ASM_18_248_evm_model_HIC_ASM_18_249	CD33	sialic acid-binding Ig-like lectin 5 [Felis catus]	Myeloid cell surface antigen CD33 OS=Homo sapiens OX=9606 GN=CD33 PE=1 SV=2	K06738 sialic acid binding Ig-like lectin 6 | (RefSeq) SIGLEC6; sialic acid-binding Ig-like lectin 6 (A)	--
evm_model_HIC_ASM_18_251	CD33	sialic acid-binding Ig-like lectin 14 [Puma concolor]	Myeloid cell surface antigen CD33 OS=Homo sapiens OX=9606 GN=CD33 PE=1 SV=2	K06549 sialic acid binding Ig-like lectin 5/14 | (RefSeq) sialic acid-binding Ig-like lectin 14 (A)	--
evm_model_HIC_ASM_18_272	SIGLEC5	sialic acid-binding Ig-like lectin 5 [Felis catus]	Sialic acid-binding Ig-like lectin 5 OS=Homo sapiens OX=9606 GN=SIGLEC5 PE=1 SV=1	K06549 sialic acid binding Ig-like lectin 5/14 | (RefSeq) sialic acid-binding Ig-like lectin 13 isoform X1 (A)	--
evm_model_HIC_ASM_18_275	CD33	PREDICTED: myeloid cell surface antigen CD33-like isoform X3 [Panthera pardus]	Myeloid cell surface antigen CD33 OS=Homo sapiens OX=9606 GN=CD33 PE=1 SV=2	K06473 CD33 antigen | (RefSeq) myeloid cell surface antigen CD33-like isoform X3 (A)	--
evm_model_HIC_ASM_18_276	CD33	PREDICTED: myeloid cell surface antigen CD33-like [Odobenus rosmarus divergens]	Myeloid cell surface antigen CD33 OS=Homo sapiens OX=9606 GN=CD33 PE=1 SV=2	K06473 CD33 antigen | (RefSeq) myeloid cell surface antigen CD33-like (A)	--
evm_model_HIC_ASM_18_280	SIGLEC8	PREDICTED: sialic acid-binding Ig-like lectin 12 isoform X1 [Panthera pardus]	Sialic acid-binding Ig-like lectin 8 OS=Homo sapiens OX=9606 GN=SIGLEC8 PE=1 SV=2	K06748 sialic acid binding Ig-like lectin 8 | (RefSeq) sialic acid-binding Ig-like lectin 8 (A)	--
evm_model_HIC_ASM_18_297	Shank1	PREDICTED: SH3 and multiple ankyrin repeat domains protein 1 [Odobenus rosmarus divergens]	SH3 and multiple ankyrin repeat domains protein 1 OS=Rattus norvegicus OX=10116 GN=Shank1 PE=1 SV=1	K15009 SH3 and multiple ankyrin repeat domains protein | (RefSeq) SHANK1; SH3 and multiple ankyrin repeat domains protein 1 (A)	GO:0005515
evm_model_HIC_ASM_18_298	Shank1	LOW QUALITY PROTEIN: SH3 and multiple ankyrin repeat domains protein 1 [Felis catus]	SH3 and multiple ankyrin repeat domains protein 1 OS=Mus musculus OX=10090 GN=Shank1 PE=1 SV=1	K15009 SH3 and multiple ankyrin repeat domains protein | (RefSeq) SHANK1; SH3 and multiple ankyrin repeat domains 1 (A)	GO:0005515
evm_model_HIC_ASM_18_47	TARM1	Hypothetical predicted protein [Lynx pardinus]	T-cell-interacting, activating receptor on myeloid cells protein 1 OS=Homo sapiens OX=9606 GN=TARM1 PE=1 SV=1	K14377 osteoclast-associated immunoglobulin-like receptor | (RefSeq) osteoclast-associated immunoglobulin-like receptor (A)	--
evm_model_HIC_ASM_18_48	TARM1	PREDICTED: T-cell-interacting, activating receptor on myeloid cells protein 1-like, partial [Orycteropus afer afer]	T-cell-interacting, activating receptor on myeloid cells protein 1 OS=Homo sapiens OX=9606 GN=TARM1 PE=1 SV=1	K14377 osteoclast-associated immunoglobulin-like receptor | (RefSeq) osteoclast-associated immunoglobulin-like receptor (A)	--
evm_model_HIC_ASM_18_49	TARM1	hypothetical protein PANDA_017880, partial [Ailuropoda melanoleuca]	T-cell-interacting, activating receptor on myeloid cells protein 1 OS=Homo sapiens OX=9606 GN=TARM1 PE=1 SV=1	K14377 osteoclast-associated immunoglobulin-like receptor | (RefSeq) osteoclast-associated immunoglobulin-like receptor (A)	--
evm_model_HIC_ASM_18_5	RPL12	PREDICTED: 60S ribosomal protein L12 [Ursus maritimus]	60S ribosomal protein L12 OS=Homo sapiens OX=9606 GN=RPL12 PE=1 SV=1	K02870 large subunit ribosomal protein L12e | (RefSeq) RPL12; 60S ribosomal protein L12 (A)	GO:0003735|GO:0005840|GO:0006412
evm_model_HIC_ASM_18_50	OSCAR	PREDICTED: T-cell-interacting, activating receptor on myeloid cells protein 1-like isoform X1 [Equus przewalskii]	Osteoclast-associated immunoglobulin-like receptor OS=Homo sapiens OX=9606 GN=OSCAR PE=1 SV=3	K14377 osteoclast-associated immunoglobulin-like receptor | (RefSeq) osteoclast-associated immunoglobulin-like receptor (A)	--
evm_model_HIC_ASM_19_1406	Ankrd26	ankyrin repeat domain-containing protein 26 isoform X9 [Trichechus manatus latirostris]	Ankyrin repeat domain-containing protein 26 OS=Mus musculus OX=10090 GN=Ankrd26 PE=1 SV=2	K17299 POTE ankyrin domain family protein | (RefSeq) ankyrin repeat domain-containing protein 26-like (A)	--
evm_model_HIC_ASM_19_964	RPL29	60S ribosomal protein L29 [Acinonyx jubatus]	60S ribosomal protein L29 OS=Macaca fascicularis OX=9541 GN=RPL29 PE=2 SV=3	K02905 large subunit ribosomal protein L29e | (RefSeq) RPL29; 60S ribosomal protein L29 isoform X2 (A)	GO:0003735|GO:0005840|GO:0006412
evm_model_HIC_ASM_2_1244	ZG16B	zymogen granule protein 16 homolog B [Felis catus]	Zymogen granule protein 16 homolog B OS=Homo sapiens OX=9606 GN=ZG16B PE=1 SV=3	--	--
evm_model_HIC_ASM_2_1689	Zg16	unnamed protein product [Gulo gulo]	Zymogen granule membrane protein 16 OS=Mus musculus OX=10090 GN=Zg16 PE=1 SV=1	--	--
evm_model_HIC_ASM_2_1691	Zg16	PREDICTED: zymogen granule membrane protein 16 [Panthera pardus]	Zymogen granule membrane protein 16 OS=Rattus norvegicus OX=10116 GN=Zg16 PE=2 SV=1	--	--
evm_model_HIC_ASM_2_1692	Zg16	PREDICTED: zymogen granule membrane protein 16 isoform X1 [Ursus maritimus]	Zymogen granule membrane protein 16 OS=Rattus norvegicus OX=10116 GN=Zg16 PE=2 SV=1	--	--
evm_model_HIC_ASM_2_1693	ZG16	zymogen granule membrane protein 16 [Otolemur garnettii]	Zymogen granule membrane protein 16 OS=Homo sapiens OX=9606 GN=ZG16 PE=1 SV=2	--	--
evm_model_HIC_ASM_2_1694	Zg16	unnamed protein product [Gulo gulo]	Zymogen granule membrane protein 16 OS=Rattus norvegicus OX=10116 GN=Zg16 PE=2 SV=1	--	--
evm_model_HIC_ASM_2_2006	ATP5MF	ATP synthase subunit f, mitochondrial isoform X7 [Canis lupus familiaris]	ATP synthase subunit f, mitochondrial OS=Sus scrofa OX=9823 GN=ATP5MF PE=3 SV=4	K02130 F-type H+-transporting ATPase subunit f | (RefSeq) ATP5J2; ATP synthase, H+ transporting, mitochondrial Fo complex subunit F2 (A)	--
evm_model_HIC_ASM_2_2037	SMIM10L2B	PREDICTED: uncharacterized protein LOC109251066, partial [Panthera pardus]	Small integral membrane protein 10-like protein 2B OS=Homo sapiens OX=9606 GN=SMIM10L2B PE=4 SV=1	K02917 large subunit ribosomal protein L35Ae | (RefSeq) 60S ribosomal protein L35a-like (A)	--
evm_model_HIC_ASM_2_322	TUBA1D	PREDICTED: tubulin alpha-1D chain [Ceratotherium simum simum]	Tubulin alpha-1D chain OS=Bos taurus OX=9913 GN=TUBA1D PE=1 SV=1	K07374 tubulin alpha | (RefSeq) tubulin alpha-1D chain (A)	--
evm_model_HIC_ASM_2_325	Tuba4a	tubulin alpha-4A chain [Ornithorhynchus anatinus]	Tubulin alpha-4A chain OS=Rattus norvegicus OX=10116 GN=Tuba4a PE=1 SV=1	K07374 tubulin alpha | (RefSeq) tubulin alpha-4A chain (A)	GO:0005874|GO:0007017
evm_model_HIC_ASM_2_858	ATP5MF	ATP synthase subunit f, mitochondrial-like isoform X1 [Callorhinus ursinus]	ATP synthase subunit f, mitochondrial OS=Bos taurus OX=9913 GN=ATP5MF PE=1 SV=3	K02130 F-type H+-transporting ATPase subunit f | (RefSeq) ATP synthase subunit f, mitochondrial (A)	--
evm_model_HIC_ASM_20_1023	ABCA9	PREDICTED: ATP-binding cassette sub-family A member 9 isoform X1 [Panthera pardus]	ATP-binding cassette sub-family A member 9 OS=Homo sapiens OX=9606 GN=ABCA9 PE=1 SV=1	K05651 ATP-binding cassette, subfamily A (ABC1), member 9 | (RefSeq) ABCA9; ATP-binding cassette sub-family A member 9 (A)	GO:0005524|GO:0016887
evm_model_HIC_ASM_20_1024	ABCA9	PREDICTED: ATP-binding cassette sub-family A member 9 [Panthera tigris altaica]	ATP-binding cassette sub-family A member 9 OS=Homo sapiens OX=9606 GN=ABCA9 PE=1 SV=1	K05651 ATP-binding cassette, subfamily A (ABC1), member 9 | (RefSeq) ABCA9; ATP-binding cassette sub-family A member 9 (A)	--
evm_model_HIC_ASM_20_1025	ABCA8	PREDICTED: ATP-binding cassette sub-family A member 8 isoform X1 [Panthera tigris altaica]	ATP-binding cassette sub-family A member 8 OS=Homo sapiens OX=9606 GN=ABCA8 PE=1 SV=3	K05650 ATP-binding cassette, subfamily A (ABC1), member 8 | (RefSeq) ABCA8; ATP-binding cassette sub-family A member 8 isoform X2 (A)	GO:0005524|GO:0016887
evm_model_HIC_ASM_20_851	RPL12	PREDICTED: 60S ribosomal protein L12 [Ceratotherium simum simum]	60S ribosomal protein L12 OS=Homo sapiens OX=9606 GN=RPL12 PE=1 SV=1	K02870 large subunit ribosomal protein L12e | (RefSeq) RPL12; 60S ribosomal protein L12 (A)	--
evm_model_HIC_ASM_3_1195	--	Hypothetical predicted protein, partial [Lynx pardinus]	--	K11426 SET and MYND domain-containing protein | (RefSeq) SMYD2; N-lysine methyltransferase SMYD2 (A)	--
evm_model_HIC_ASM_3_1253	RPL29	60S ribosomal protein L29-like [Macaca nemestrina]	60S ribosomal protein L29 OS=Macaca fascicularis OX=9541 GN=RPL29 PE=2 SV=3	K02905 large subunit ribosomal protein L29e | (RefSeq) RPL29; 60S ribosomal protein L29 (A)	GO:0003735|GO:0005840|GO:0006412
evm_model_HIC_ASM_3_1492	Vom1r90	unnamed protein product [Gulo gulo]	Vomeronasal type-1 receptor 90 OS=Rattus norvegicus OX=10116 GN=Vom1r90 PE=2 SV=1	K04614 vomeronasal 1 receptor | (RefSeq) LOW QUALITY PROTEIN: putative vomeronasal receptor-like protein 4 (A)	GO:0007186|GO:0016021|GO:0016503
evm_model_HIC_ASM_3_1494	Vom1r90	LOW QUALITY PROTEIN: putative vomeronasal receptor-like protein 4 [Enhydra lutris kenyoni]	Vomeronasal type-1 receptor 90 OS=Rattus norvegicus OX=10116 GN=Vom1r90 PE=2 SV=1	K04614 vomeronasal 1 receptor | (RefSeq) LOW QUALITY PROTEIN: putative vomeronasal receptor-like protein 4 (A)	GO:0007186|GO:0016021|GO:0016503
evm_model_HIC_ASM_3_1495	Vom1r90	LOW QUALITY PROTEIN: putative vomeronasal receptor-like protein 4 [Ursus arctos horribilis]	Vomeronasal type-1 receptor 90 OS=Rattus norvegicus OX=10116 GN=Vom1r90 PE=2 SV=1	K04614 vomeronasal 1 receptor | (RefSeq) LOW QUALITY PROTEIN: putative vomeronasal receptor-like protein 4 (A)	GO:0007186|GO:0016021|GO:0016503
evm_model_HIC_ASM_3_1496	Vom1r90	LOW QUALITY PROTEIN: putative vomeronasal receptor-like protein 4 [Ursus arctos horribilis]	Vomeronasal type-1 receptor 90 OS=Rattus norvegicus OX=10116 GN=Vom1r90 PE=2 SV=1	K04614 vomeronasal 1 receptor | (RefSeq) LOW QUALITY PROTEIN: putative vomeronasal receptor-like protein 4 (A)	GO:0007186|GO:0016021|GO:0016503
evm_model_HIC_ASM_3_1497	Vom1r90	LOW QUALITY PROTEIN: putative vomeronasal receptor-like protein 4 [Ursus arctos horribilis]	Vomeronasal type-1 receptor 90 OS=Rattus norvegicus OX=10116 GN=Vom1r90 PE=2 SV=1	K04614 vomeronasal 1 receptor | (RefSeq) LOW QUALITY PROTEIN: putative vomeronasal receptor-like protein 4 (A)	GO:0007186|GO:0016021|GO:0016503
evm_model_HIC_ASM_3_323	RPS4	40S ribosomal protein S4, X isoform-like [Bos indicus x Bos taurus]	40S ribosomal protein S4 OS=Bos taurus OX=9913 GN=RPS4 PE=2 SV=3	K02987 small subunit ribosomal protein S4e | (RefSeq) RPS4X; ribosomal protein S4, X-linked (A)	GO:0003735|GO:0005840|GO:0006412
evm_model_HIC_ASM_4_1036	TRAV17	hCG2014123, partial [Homo sapiens]	T cell receptor alpha variable 17 OS=Homo sapiens OX=9606 GN=TRAV17 PE=3 SV=1	K10784 T cell receptor alpha chain V region | (RefSeq) uncharacterized LOC105097662 (A)	--
evm_model_HIC_ASM_4_1039	TRAV10	Hypothetical predicted protein [Lynx pardinus]	T cell receptor alpha variable 10 OS=Homo sapiens OX=9606 GN=TRAV10 PE=3 SV=1	K10784 T cell receptor alpha chain V region | (RefSeq) uncharacterized protein LOC111767719 (A)	--
evm_model_HIC_ASM_4_1044	TRAV6	T-cell receptor alpha chain V region CTL-L17 [Myotis brandtii]	T cell receptor alpha variable 6 OS=Homo sapiens OX=9606 GN=TRAV6 PE=3 SV=2	K10784 T cell receptor alpha chain V region | (RefSeq) uncharacterized protein LOC111767719 (A)	--
evm_model_HIC_ASM_4_110	RPLP1	60S acidic ribosomal protein P1 [Delphinapterus leucas]	60S acidic ribosomal protein P1 OS=Homo sapiens OX=9606 GN=RPLP1 PE=1 SV=1	K02942 large subunit ribosomal protein LP1 | (RefSeq) LOW QUALITY PROTEIN: 60S acidic ribosomal protein P1-like (A)	--
evm_model_HIC_ASM_4_1199	Rpl12	hypothetical protein EGM_12268 [Macaca fascicularis]	60S ribosomal protein L12 OS=Mus musculus OX=10090 GN=Rpl12 PE=1 SV=2	K02870 large subunit ribosomal protein L12e | (RefSeq) 60S ribosomal protein L12-like (A)	GO:0003735|GO:0005840|GO:0006412
evm_model_HIC_ASM_4_1256	RPL27A	60S ribosomal protein L27a [Grammomys surdaster]	60S ribosomal protein L27a OS=Bos taurus OX=9913 GN=RPL27A PE=2 SV=3	K02900 large subunit ribosomal protein L27Ae | (RefSeq) RPL27A; ribosomal protein L27a (A)	--
evm_model_HIC_ASM_4_1363	ATP5MF	ATP synthase subunit f, mitochondrial isoform X7 [Canis lupus familiaris]	ATP synthase subunit f, mitochondrial OS=Sus scrofa OX=9823 GN=ATP5MF PE=3 SV=4	K02130 F-type H+-transporting ATPase subunit f | (RefSeq) ATP5J2; ATP synthase, H+ transporting, mitochondrial Fo complex subunit F2 (A)	--
evm_model_HIC_ASM_4_1519	RPLP1	60S acidic ribosomal protein P1 [Felis catus]	60S acidic ribosomal protein P1 OS=Homo sapiens OX=9606 GN=RPLP1 PE=1 SV=1	K02942 large subunit ribosomal protein LP1 | (RefSeq) RPLP1; 60S acidic ribosomal protein P1 (A)	GO:0003735|GO:0005840|GO:0006412
evm_model_HIC_ASM_4_1736	Rpl27a	PREDICTED: 60S ribosomal protein L27a [Galeopterus variegatus]	60S ribosomal protein L27a OS=Mus musculus OX=10090 GN=Rpl27a PE=1 SV=5	K02900 large subunit ribosomal protein L27Ae | (RefSeq) 60S ribosomal protein L27a-like (A)	--
evm_model_HIC_ASM_4_246	--	Intraflagellar transport protein 88 like protein [Myotis brandtii]	--	K11426 SET and MYND domain-containing protein | (RefSeq) SMYD2; N-lysine methyltransferase SMYD2 (A)	--
evm_model_HIC_ASM_4_265	ACOT2	acyl-coenzyme A thioesterase 1 [Felis catus]	Acyl-coenzyme A thioesterase 2, mitochondrial OS=Homo sapiens OX=9606 GN=ACOT2 PE=1 SV=6	K01068 acyl-coenzyme A thioesterase 1/2/4 [EC:3.1.2.2] | (RefSeq) acyl-coenzyme A thioesterase 1 (A)	--
evm_model_HIC_ASM_4_266	Acot4	acyl-coenzyme A thioesterase 4 [Acinonyx jubatus]	Peroxisomal succinyl-coenzyme A thioesterase OS=Mus musculus OX=10090 GN=Acot4 PE=1 SV=1	K01068 acyl-coenzyme A thioesterase 1/2/4 [EC:3.1.2.2] | (RefSeq) ACOT4; acyl-coenzyme A thioesterase 4 (A)	--
evm_model_HIC_ASM_4_267	Acot5	putative acyl-coenzyme A thioesterase 6 [Acinonyx jubatus]	Acyl-coenzyme A thioesterase 5 OS=Mus musculus OX=10090 GN=Acot5 PE=1 SV=2	K11993 acyl-CoA thioesterase 6 [EC:3.1.2.-] | (RefSeq) ACOT6; putative acyl-coenzyme A thioesterase 6 (A)	--
evm_model_HIC_ASM_4_268	ACOT6	PREDICTED: putative acyl-coenzyme A thioesterase 6, partial [Panthera tigris altaica]	Putative acyl-coenzyme A thioesterase 6 OS=Homo sapiens OX=9606 GN=ACOT6 PE=2 SV=1	K11993 acyl-CoA thioesterase 6 [EC:3.1.2.-] | (RefSeq) ACOT6; acyl-CoA thioesterase 6 (A)	--
evm_model_HIC_ASM_4_827	ATP5MF	Hypothetical predicted protein [Lynx pardinus]	ATP synthase subunit f, mitochondrial OS=Bos taurus OX=9913 GN=ATP5MF PE=1 SV=3	K02130 F-type H+-transporting ATPase subunit f | (RefSeq) ATP synthase subunit f, mitochondrial-like (A)	--
evm_model_HIC_ASM_4_917	RPLP1	60s acidic ribosomal protein p1 [Lynx pardinus]	60S acidic ribosomal protein P1 OS=Sus scrofa OX=9823 GN=RPLP1 PE=3 SV=1	K02942 large subunit ribosomal protein LP1 | (RefSeq) 60S acidic ribosomal protein P1-like (A)	--
evm_model_HIC_ASM_5_1064_1	Tuba1c	PREDICTED: tubulin alpha-1C chain [Fukomys damarensis]	Tubulin alpha-1C chain OS=Mus musculus OX=10090 GN=Tuba1c PE=1 SV=1	K07374 tubulin alpha | (RefSeq) tubulin alpha-1C chain (A)	GO:0003924
evm_model_HIC_ASM_5_1066_2	Tuba1b	PREDICTED: tubulin alpha-1B chain isoform X4 [Tursiops truncatus]	Tubulin alpha-1B chain OS=Rattus norvegicus OX=10116 GN=Tuba1b PE=1 SV=1	K07374 tubulin alpha | (RefSeq) tubulin alpha-1B chain-like (A)	GO:0003924
evm_model_HIC_ASM_5_1182	GAPDH	glyceraldehyde-3-phosphate dehydrogenase-like protein [Anas platyrhynchos]	Glyceraldehyde-3-phosphate dehydrogenase OS=Mustela putorius furo OX=9669 GN=GAPDH PE=2 SV=1	K00134 glyceraldehyde 3-phosphate dehydrogenase [EC:1.2.1.12] | (RefSeq) GAPDH; glyceraldehyde-3-phosphate dehydrogenase (A)	GO:0016620|GO:0055114
evm_model_HIC_ASM_5_1353	--	PREDICTED: T-cell surface glycoprotein YE1/48 [Panthera tigris altaica]	--	--	--
evm_model_HIC_ASM_5_1354	--	PREDICTED: C-type lectin domain family 1 member B-like [Panthera pardus]	--	--	--
evm_model_HIC_ASM_5_1355	Klrk1	C-type lectin domain family 7 member A-like [Bubalus bubalis]	NKG2-D type II integral membrane protein OS=Mus musculus OX=10090 GN=Klrk1 PE=1 SV=2	K10070 C-type lectin domain family 1 member B | (RefSeq) CLEC1B; C-type lectin domain family 1 member B isoform X1 (A)	--
evm_model_HIC_ASM_5_1469	RPL29	hypothetical protein Cadr_00018507 [Camelus dromedarius]	60S ribosomal protein L29 OS=Macaca fascicularis OX=9541 GN=RPL29 PE=2 SV=3	K02905 large subunit ribosomal protein L29e | (RefSeq) 60S ribosomal protein L29-like (A)	GO:0003735|GO:0005840|GO:0006412
evm_model_HIC_ASM_5_1564	Tuba8	tubulin alpha-8 chain [Eptesicus fuscus]	Tubulin alpha-8 chain OS=Mus musculus OX=10090 GN=Tuba8 PE=1 SV=1	K07374 tubulin alpha | (RefSeq) TUBA8; tubulin alpha-8 chain isoform X1 (A)	GO:0005874|GO:0007017
evm_model_HIC_ASM_5_1634	ANKRD26	ankyrin repeat domain-containing protein 26 isoform X13 [Trichechus manatus latirostris]	Ankyrin repeat domain-containing protein 26 OS=Homo sapiens OX=9606 GN=ANKRD26 PE=1 SV=4	K17299 POTE ankyrin domain family protein | (RefSeq) ankyrin repeat domain-containing protein 26 (A)	--
evm_model_HIC_ASM_5_1635	ANKRD26	PREDICTED: ankyrin repeat domain-containing protein 26 [Ceratotherium simum simum]	Ankyrin repeat domain-containing protein 26 OS=Homo sapiens OX=9606 GN=ANKRD26 PE=1 SV=4	K17299 POTE ankyrin domain family protein | (RefSeq) LOW QUALITY PROTEIN: ankyrin repeat domain-containing protein 26-like (A)	--
evm_model_HIC_ASM_5_1636	ANKRD26	ankyrin repeat domain-containing protein 26 isoform X9 [Trichechus manatus latirostris]	Ankyrin repeat domain-containing protein 26 OS=Homo sapiens OX=9606 GN=ANKRD26 PE=1 SV=4	K17299 POTE ankyrin domain family protein | (RefSeq) LOW QUALITY PROTEIN: ankyrin repeat domain-containing protein 26-like (A)	--
evm_model_HIC_ASM_5_1833	TUBAL3	LOW QUALITY PROTEIN: tubulin alpha chain-like 3 [Enhydra lutris kenyoni]	Tubulin alpha chain-like 3 OS=Homo sapiens OX=9606 GN=TUBAL3 PE=1 SV=2	K07374 tubulin alpha | (RefSeq) TUBAL3; tubulin alpha like 3 (A)	--
evm_model_HIC_ASM_5_5	Shank3	SH3 and multiple ankyrin repeat domains protein 3 isoform X6 [Sus scrofa]	SH3 and multiple ankyrin repeat domains protein 3 OS=Mus musculus OX=10090 GN=Shank3 PE=1 SV=3	K15009 SH3 and multiple ankyrin repeat domains protein | (RefSeq) SHANK3; SH3 and multiple ankyrin repeat domains protein 3 (A)	GO:0005515
evm_model_HIC_ASM_5_501	Rpl27a	60S ribosomal protein L27a isoform X1 [Cricetulus griseus]	60S ribosomal protein L27a OS=Mus musculus OX=10090 GN=Rpl27a PE=1 SV=5	K02900 large subunit ribosomal protein L27Ae | (RefSeq) Rpl27a; 60S ribosomal protein L27a isoform X1 (A)	--
evm_model_HIC_ASM_5_589	MRPL42	39S ribosomal protein L42, mitochondrial [Callorhinus ursinus]	39S ribosomal protein L42, mitochondrial OS=Bos taurus OX=9913 GN=MRPL42 PE=1 SV=2	K17423 large subunit ribosomal protein L42 | (RefSeq) MRPL42; mitochondrial ribosomal protein L42 (A)	--
evm_model_HIC_ASM_5_671	Rpl12	PREDICTED: 60S ribosomal protein L12 [Ursus maritimus]	60S ribosomal protein L12 OS=Mus musculus OX=10090 GN=Rpl12 PE=1 SV=2	K02870 large subunit ribosomal protein L12e | (RefSeq) 60S ribosomal protein L12 (A)	GO:0003735|GO:0005840|GO:0006412
evm_model_HIC_ASM_5_856_1	Rps26	PREDICTED: 40S ribosomal protein S26 isoform X1 [Pantholops hodgsonii]	40S ribosomal protein S26 OS=Rattus norvegicus OX=10116 GN=Rps26 PE=3 SV=3	K02976 small subunit ribosomal protein S26e | (RefSeq) RPS26; ribosomal protein S26 (A)	--
evm_model_HIC_ASM_5_881	GAPDH	PREDICTED: LOW QUALITY PROTEIN: glyceraldehyde-3-phosphate dehydrogenase [Rhinopithecus roxellana]	Glyceraldehyde-3-phosphate dehydrogenase (Fragment) OS=Meleagris gallopavo OX=9103 GN=GAPDH PE=2 SV=1	K00134 glyceraldehyde 3-phosphate dehydrogenase [EC:1.2.1.12] | (RefSeq) GAPDH; glyceraldehyde-3-phosphate dehydrogenase (A)	GO:0016620|GO:0055114
evm_model_HIC_ASM_6_1043	GAPDH	glyceraldehyde-3-phosphate dehydrogenase-like [Callorhinus ursinus]	Glyceraldehyde-3-phosphate dehydrogenase OS=Pongo abelii OX=9601 GN=GAPDH PE=2 SV=3	K00134 glyceraldehyde 3-phosphate dehydrogenase [EC:1.2.1.12] | (RefSeq) glyceraldehyde-3-phosphate dehydrogenase-like (A)	GO:0016620|GO:0055114
evm_model_HIC_ASM_6_1240	Tuba1c	tubulin alpha-1 chain [Gallus gallus]	Tubulin alpha-1C chain OS=Mus musculus OX=10090 GN=Tuba1c PE=1 SV=1	K07374 tubulin alpha | (RefSeq) tubulin alpha-1D chain-like (A)	--
evm_model_HIC_ASM_6_1254	RPLP1	PREDICTED: 60S acidic ribosomal protein P1, partial [Equus przewalskii]	60S acidic ribosomal protein P1 OS=Homo sapiens OX=9606 GN=RPLP1 PE=1 SV=1	K02942 large subunit ribosomal protein LP1 | (RefSeq) 60S acidic ribosomal protein P1-like isoform X1 (A)	--
evm_model_HIC_ASM_6_56	MRPL42	PREDICTED: 39S ribosomal protein L42, mitochondrial [Ursus maritimus]	39S ribosomal protein L42, mitochondrial OS=Homo sapiens OX=9606 GN=MRPL42 PE=1 SV=1	K17423 large subunit ribosomal protein L42 | (RefSeq) MRPL42; mitochondrial ribosomal protein L42 (A)	--
evm_model_HIC_ASM_6_59	RPL29	PREDICTED: LOW QUALITY PROTEIN: 60S ribosomal protein L29-like [Panthera tigris altaica]	60S ribosomal protein L29 OS=Macaca fascicularis OX=9541 GN=RPL29 PE=2 SV=3	K02905 large subunit ribosomal protein L29e | (RefSeq) 60S ribosomal protein L29-like (A)	GO:0003735|GO:0005840|GO:0006412
evm_model_HIC_ASM_6_995	RPL27A	PREDICTED: 60S ribosomal protein L27a-like [Colobus angolensis palliatus]	60S ribosomal protein L27a OS=Bos taurus OX=9913 GN=RPL27A PE=2 SV=3	K02900 large subunit ribosomal protein L27Ae | (RefSeq) RPL27A; ribosomal protein L27a (A)	--
evm_model_HIC_ASM_7_1050	SMIM10	PREDICTED: small integral membrane protein 10, partial [Mustela putorius furo]	Small integral membrane protein 10 OS=Homo sapiens OX=9606 GN=SMIM10 PE=3 SV=4	--	--
evm_model_HIC_ASM_7_1060	SMIM10L2B	PREDICTED: small integral membrane protein 10-like [Odobenus rosmarus divergens]	Small integral membrane protein 10-like protein 2B OS=Homo sapiens OX=9606 GN=SMIM10L2B PE=4 SV=1	--	--
evm_model_HIC_ASM_7_1219	RPS4Y1	40S ribosomal protein S4, X isoform-like [Odocoileus virginianus texanus]	40S ribosomal protein S4, Y isoform 1 OS=Monodelphis domestica OX=13616 GN=RPS4Y1 PE=2 SV=3	K02987 small subunit ribosomal protein S4e | (RefSeq) 40S ribosomal protein S4, X isoform-like (A)	--
evm_model_HIC_ASM_7_152	MAGEB17	PREDICTED: melanoma-associated antigen B17 [Panthera tigris altaica]	Melanoma-associated antigen B17 OS=Homo sapiens OX=9606 GN=MAGEB17 PE=4 SV=3	K22823 non-structural maintenance of chromosomes element 3 | (RefSeq) NSMCE3, NDNL2; NSE3 homolog, SMC5-SMC6 complex component (A)	--
evm_model_HIC_ASM_7_209	RPL29	60S ribosomal protein L29 [Desmodus rotundus]	60S ribosomal protein L29 OS=Macaca fascicularis OX=9541 GN=RPL29 PE=2 SV=3	K02905 large subunit ribosomal protein L29e | (RefSeq) RPL29; ribosomal protein L29 (A)	--
evm_model_HIC_ASM_7_236	MAGEB18	melanoma-associated antigen B4-like [Physeter catodon]	Melanoma-associated antigen B18 OS=Macaca fascicularis OX=9541 GN=MAGEB18 PE=2 SV=1	K22823 non-structural maintenance of chromosomes element 3 | (RefSeq) NSMCE3; NSE3 homolog, SMC5-SMC6 complex component (A)	--
evm_model_HIC_ASM_7_238	MAGEB4	melanoma-associated antigen B4-like [Puma concolor]	Melanoma-associated antigen B4 OS=Homo sapiens OX=9606 GN=MAGEB4 PE=1 SV=1	K22823 non-structural maintenance of chromosomes element 3 | (RefSeq) Nsmce3, 5730494G16Rik, AI642138, BB044375, HCA4, Mageg1, Ndnl2, mage-g1; NSE3 homolog, SMC5-SMC6 complex component (A)	--
evm_model_HIC_ASM_7_239	MAGEB3	uncharacterized protein LOC112655312 [Canis lupus dingo]	Melanoma-associated antigen B3 OS=Homo sapiens OX=9606 GN=MAGEB3 PE=2 SV=2	K22823 non-structural maintenance of chromosomes element 3 | (RefSeq) NSMCE3; non-structural maintenance of chromosomes element 3 homolog (A)	--
evm_model_HIC_ASM_7_243	MAGEB10	Hypothetical predicted protein [Lynx pardinus]	Melanoma-associated antigen B10 OS=Canis lupus familiaris OX=9615 GN=MAGEB10 PE=2 SV=1	K22823 non-structural maintenance of chromosomes element 3 | (RefSeq) NSMCE3, NDNL2; NSE3 homolog, SMC5-SMC6 complex component (A)	--
evm_model_HIC_ASM_7_245	MAGEB10	PREDICTED: melanoma-associated antigen B10-like [Ailuropoda melanoleuca]	Melanoma-associated antigen B10 OS=Canis lupus familiaris OX=9615 GN=MAGEB10 PE=2 SV=1	K22823 non-structural maintenance of chromosomes element 3 | (RefSeq) NSMCE3, NDNL2; NSE3 homolog, SMC5-SMC6 complex component (A)	--
evm_model_HIC_ASM_7_246	MAGEB10	Hypothetical predicted protein [Lynx pardinus]	Melanoma-associated antigen B10 OS=Canis lupus familiaris OX=9615 GN=MAGEB10 PE=2 SV=1	K22823 non-structural maintenance of chromosomes element 3 | (RefSeq) NSMCE3; non-structural maintenance of chromosomes element 3 homolog (A)	--
evm_model_HIC_ASM_7_247	MAGEB10	PREDICTED: melanoma-associated antigen B10-like [Panthera tigris altaica]	Melanoma-associated antigen B10 OS=Canis lupus familiaris OX=9615 GN=MAGEB10 PE=2 SV=1	K22823 non-structural maintenance of chromosomes element 3 | (RefSeq) NSMCE3, NDNL2; NSE3 homolog, SMC5-SMC6 complex component (A)	--
evm_model_HIC_ASM_7_248	MAGEB10	Hypothetical predicted protein [Lynx pardinus]	Melanoma-associated antigen B10 OS=Canis lupus familiaris OX=9615 GN=MAGEB10 PE=2 SV=1	K22823 non-structural maintenance of chromosomes element 3 | (RefSeq) NSMCE3; non-structural maintenance of chromosomes element 3 homolog (A)	--
evm_model_HIC_ASM_7_254	MAGEB4	melanoma-associated antigen B2-like [Felis catus]	Melanoma-associated antigen B4 OS=Homo sapiens OX=9606 GN=MAGEB4 PE=1 SV=1	K22823 non-structural maintenance of chromosomes element 3 | (RefSeq) NSMCE3, NDNL2; NSE3 homolog, SMC5-SMC6 complex component (A)	--
evm_model_HIC_ASM_7_255	MAGEB3	melanoma-associated antigen B3 [Felis catus]	Melanoma-associated antigen B3 OS=Homo sapiens OX=9606 GN=MAGEB3 PE=2 SV=2	K22823 non-structural maintenance of chromosomes element 3 | (RefSeq) NSMCE3; non-structural maintenance of chromosomes element 3 homolog (A)	--
evm_model_HIC_ASM_7_256	MAGEB1	Hypothetical predicted protein [Lynx pardinus]	Melanoma-associated antigen B1 OS=Homo sapiens OX=9606 GN=MAGEB1 PE=1 SV=2	K22823 non-structural maintenance of chromosomes element 3 | (RefSeq) non-structural maintenance of chromosomes element 3 homolog (A)	--
evm_model_HIC_ASM_7_257	MAGEB4	PREDICTED: melanoma-associated antigen B1-like [Panthera pardus]	Melanoma-associated antigen B4 OS=Homo sapiens OX=9606 GN=MAGEB4 PE=1 SV=1	K22823 non-structural maintenance of chromosomes element 3 | (RefSeq) NSMCE3; non-structural maintenance of chromosomes element 3 homolog (A)	--
evm_model_HIC_ASM_7_284	MAGEB16	melanoma-associated antigen B16-like [Puma concolor]	Melanoma-associated antigen B16 OS=Homo sapiens OX=9606 GN=MAGEB16 PE=4 SV=2	K22823 non-structural maintenance of chromosomes element 3 | (RefSeq) NSMCE3; non-structural maintenance of chromosomes element 3 homolog (A)	--
evm_model_HIC_ASM_7_47	Rps26	PREDICTED: 40S ribosomal protein S26-like [Rhinopithecus bieti]	40S ribosomal protein S26 OS=Rattus norvegicus OX=10116 GN=Rps26 PE=3 SV=3	K02976 small subunit ribosomal protein S26e | (RefSeq) 40S ribosomal protein S26-like (A)	--
evm_model_HIC_ASM_7_616	Uncharacterized	PREDICTED: uncharacterized protein CXorf49 homolog [Panthera pardus]	Uncharacterized protein CXorf49 homolog OS=Bos taurus OX=9913 PE=2 SV=1	K04188 C-X-C chemokine receptor type 3 | (RefSeq) CXCR3; C-X-C motif chemokine receptor 3 (A)	--
evm_model_HIC_ASM_7_617	Uncharacterized	PREDICTED: uncharacterized protein CXorf49 homolog [Panthera pardus]	Uncharacterized protein CXorf49 homolog OS=Bos taurus OX=9913 PE=2 SV=1	--	--
evm_model_HIC_ASM_7_618	Uncharacterized	PREDICTED: uncharacterized protein CXorf49 homolog [Panthera pardus]	Uncharacterized protein CXorf49 homolog OS=Bos taurus OX=9913 PE=2 SV=1	--	--
evm_model_HIC_ASM_7_628	RPS4	hypothetical protein DBR06_SOUSAS37410006, partial [Sousa chinensis]	40S ribosomal protein S4 OS=Bos taurus OX=9913 GN=RPS4 PE=2 SV=3	K02987 small subunit ribosomal protein S4e | (RefSeq) Rps4x; 40S ribosomal protein S4, X isoform (A)	GO:0003723
evm_model_HIC_ASM_7_873	--	unnamed protein product [Homo sapiens]	--	--	--
evm_model_HIC_ASM_7_874	--	Intraflagellar transport protein 88 like protein [Myotis brandtii]	--	K11426 SET and MYND domain-containing protein | (RefSeq) SMYD2; N-lysine methyltransferase SMYD2 (A)	--
evm_model_HIC_ASM_7_896	TEX13B	Hypothetical predicted protein [Lynx pardinus]	Testis-expressed protein 13B OS=Homo sapiens OX=9606 GN=TEX13B PE=1 SV=1	--	--
evm_model_HIC_ASM_7_938	TEX13C	testis-expressed protein 13D-like [Acinonyx jubatus]	Putative testis-expressed protein 13C OS=Homo sapiens OX=9606 GN=TEX13C PE=5 SV=1	--	--
evm_model_HIC_ASM_7_964	TEX13D	PREDICTED: basic salivary proline-rich protein 2, partial [Odobenus rosmarus divergens]	Testis-expressed protein 13D OS=Homo sapiens OX=9606 GN=TEX13D PE=3 SV=1	--	--
evm_model_HIC_ASM_7_970	TEX13C	testis-expressed protein 13D-like [Ursus arctos horribilis]	Putative testis-expressed protein 13C OS=Homo sapiens OX=9606 GN=TEX13C PE=5 SV=1	--	--
evm_model_HIC_ASM_8_1244	OR4S2	PREDICTED: olfactory receptor 4P4-like [Ursus maritimus]	Olfactory receptor 4S2 OS=Homo sapiens OX=9606 GN=OR4S2 PE=3 SV=2	K04257 olfactory receptor | (RefSeq) olfactory receptor 4P4-like (A)	--
evm_model_HIC_ASM_8_1245	OR4S2	PREDICTED: olfactory receptor 4P4-like [Ursus maritimus]	Olfactory receptor 4S2 OS=Homo sapiens OX=9606 GN=OR4S2 PE=3 SV=2	K04257 olfactory receptor | (RefSeq) olfactory receptor 4P4-like (A)	GO:0004984|GO:0007186|GO:0016021
evm_model_HIC_ASM_8_1246	OR4P4	olfactory receptor 4P4-like [Enhydra lutris kenyoni]	Olfactory receptor 4P4 OS=Homo sapiens OX=9606 GN=OR4P4 PE=3 SV=1	K04257 olfactory receptor | (RefSeq) olfactory receptor 4P4-like (A)	GO:0004984|GO:0007186|GO:0016021
evm_model_HIC_ASM_8_129	RPS26	hypothetical protein M91_14255 [Bos mutus]	40S ribosomal protein S26 OS=Octopus vulgaris OX=6645 GN=RPS26 PE=2 SV=1	K02976 small subunit ribosomal protein S26e | (RefSeq) 40S ribosomal protein S26-like (A)	GO:0003735|GO:0005840|GO:0006412
evm_model_HIC_ASM_8_1708	SHANK2	SH3 and multiple ankyrin repeat domains protein 2 isoform X9 [Acinonyx jubatus]	SH3 and multiple ankyrin repeat domains protein 2 OS=Homo sapiens OX=9606 GN=SHANK2 PE=1 SV=3	K15009 SH3 and multiple ankyrin repeat domains protein | (RefSeq) SHANK2; SH3 and multiple ankyrin repeat domains protein 2 (A)	GO:0005515
evm_model_HIC_ASM_8_1709	Shank2	SH3 and multiple ankyrin repeat domains protein 2 isoform X7 [Acinonyx jubatus]	SH3 and multiple ankyrin repeat domains protein 2 OS=Mus musculus OX=10090 GN=Shank2 PE=1 SV=2	K15009 SH3 and multiple ankyrin repeat domains protein | (RefSeq) SHANK2; SH3 and multiple ankyrin repeat domains 2 (A)	--
evm_model_HIC_ASM_8_1715	shank2	SH3 and multiple ankyrin repeat domains protein 2 isoform X4 [Homo sapiens]	SH3 and multiple ankyrin repeat domains protein 2 OS=Xenopus laevis OX=8355 GN=shank2 PE=2 SV=1	K15009 SH3 and multiple ankyrin repeat domains protein | (RefSeq) shank2.L, auts17, cortbp1, cttnbp1, prosap1, shank2, spank-3; SH3 and multiple ankyrin repeat domains 2 L homeolog (A)	--
evm_model_HIC_ASM_8_1722	SHANK3	SH3 and multiple ankyrin repeat domains protein 2 isoform X11 [Acinonyx jubatus]	SH3 and multiple ankyrin repeat domains protein 3 OS=Homo sapiens OX=9606 GN=SHANK3 PE=1 SV=3	K15009 SH3 and multiple ankyrin repeat domains protein | (RefSeq) SHANK2; SH3 and multiple ankyrin repeat domains protein 2 (A)	--
evm_model_HIC_ASM_8_1745	MUC5B	mucin-5b precursor [Lynx pardinus]	Mucin-5B OS=Homo sapiens OX=9606 GN=MUC5B PE=1 SV=3	K13908 mucin-5B | (RefSeq) MUC5B; LOW QUALITY PROTEIN: mucin-5B (A)	--
evm_model_HIC_ASM_8_1746	MUC5AC	LOW QUALITY PROTEIN: mucin-2 [Felis catus]	Mucin-5AC OS=Homo sapiens OX=9606 GN=MUC5AC PE=1 SV=4	K21125 mucin-5AC | (RefSeq) MUC5AC; mucin-5AC (A)	--
evm_model_HIC_ASM_8_1747	MUC2	mucin-2 [Pan troglodytes]	Mucin-2 OS=Homo sapiens OX=9606 GN=MUC2 PE=1 SV=2	K10955 mucin-2 | (RefSeq) MUC2; mucin-2 (A)	--
evm_model_HIC_ASM_8_1749	MUC6	mucin-6 [Ursus arctos horribilis]	Mucin-6 OS=Homo sapiens OX=9606 GN=MUC6 PE=1 SV=3	K22023 mucin-6 | (RefSeq) MUC6; mucin-6 (A)	--
evm_model_HIC_ASM_8_23	rpl27a	unnamed protein product [Mus musculus]	60S ribosomal protein L27a OS=Xenopus laevis OX=8355 GN=rpl27a PE=2 SV=2	K02900 large subunit ribosomal protein L27Ae | (RefSeq) RPL27A; 60S ribosomal protein L27a (A)	--
evm_model_HIC_ASM_8_523	RPLP1	60S acidic ribosomal protein P1 [Zalophus californianus]	60S acidic ribosomal protein P1 OS=Homo sapiens OX=9606 GN=RPLP1 PE=1 SV=1	K02942 large subunit ribosomal protein LP1 | (RefSeq) LOW QUALITY PROTEIN: 60S acidic ribosomal protein P1-like (A)	--
evm_model_HIC_ASM_8_843	RPL27A	60S ribosomal protein L27a [Bos taurus]	60S ribosomal protein L27a OS=Bos taurus OX=9913 GN=RPL27A PE=2 SV=3	K02900 large subunit ribosomal protein L27Ae | (RefSeq) 60S ribosomal protein L27a (A)	--
evm_model_HIC_ASM_9_120	RPL7A	PREDICTED: 60S ribosomal protein L7a [Chrysochloris asiatica]	60S ribosomal protein L7a OS=Bos taurus OX=9913 GN=RPL7A PE=2 SV=3	K02936 large subunit ribosomal protein L7Ae | (RefSeq) RPL7A; ribosomal protein L7a (A)	--
evm_model_HIC_ASM_9_299	RPL12	PREDICTED: 60S ribosomal protein L12 [Ursus maritimus]	60S ribosomal protein L12 OS=Homo sapiens OX=9606 GN=RPL12 PE=1 SV=1	K02870 large subunit ribosomal protein L12e | (RefSeq) RPL12; ribosomal protein L12 (A)	GO:0003735|GO:0005840|GO:0006412
evm_model_HIC_ASM_9_819	Rplp1	hypothetical protein EI555_008495 [Monodon monoceros]	60S acidic ribosomal protein P1 OS=Rattus norvegicus OX=10116 GN=Rplp1 PE=3 SV=1	K02942 large subunit ribosomal protein LP1 | (RefSeq) 60S acidic ribosomal protein P1 (A)	--
evm_model_HIC_ASM_9_840	Rplp1	60S acidic ribosomal protein P1 [Cricetulus griseus]	60S acidic ribosomal protein P1 OS=Rattus norvegicus OX=10116 GN=Rplp1 PE=3 SV=1	K02942 large subunit ribosomal protein LP1 | (RefSeq) 60S acidic ribosomal protein P1-like isoform X1 (A)	--

## Sheet: Table S8
Supplementary Table S8 Genes in significant contracted gene families in masked palm civet.
Gene ID	Gene name	NR_description	Swissprot_description	KEGG_anno	GO_anno
evm_model_CTG_445_1	KRT8	keratin, type II cytoskeletal 8 [Felis catus]	Keratin, type II cytoskeletal 8 OS=Bos taurus OX=9913 GN=KRT8 PE=2 SV=3	K07605 type II keratin, basic | (RefSeq) KRT8; keratin, type II cytoskeletal 8 (A)	GO:0045095
evm_model_HIC_ASM_1_1162	KRTAP13-1	keratin-associated protein 13-1-like [Acinonyx jubatus]	Keratin-associated protein 13-1 OS=Homo sapiens OX=9606 GN=KRTAP13-1 PE=2 SV=2	--	--
evm_model_HIC_ASM_1_1234	Cbr3	carbonyl reductase [NADPH] 3 [Felis catus]	Carbonyl reductase [NADPH] 3 OS=Mus musculus OX=10090 GN=Cbr3 PE=1 SV=1	K00084 carbonyl reductase 3 [EC:1.1.1.184] | (RefSeq) CBR3; carbonyl reductase 3 (A)	--
evm_model_HIC_ASM_10_1823	--	uncharacterized protein LOC111188870 [Astyanax mexicanus]	Histone H3 OS=Urechis caupo OX=6431 PE=1 SV=2	K11253 histone H3 | (RefSeq) Histone H3c (A)	GO:0000786|GO:0003677
evm_model_HIC_ASM_10_1824	HIST2H2BF	histone H2B type 2-F-like [Odocoileus virginianus texanus]	Histone H2B type 2-F OS=Homo sapiens OX=9606 GN=HIST2H2BF PE=1 SV=3	K11252 histone H2B | (RefSeq) HIST2H2BF; histone H2B type 2-F-like (A)	GO:0000786|GO:0003677
evm_model_HIC_ASM_14_1	KRT8	keratin, type II cytoskeletal 8 [Felis catus]	Keratin, type II cytoskeletal 8 OS=Bos taurus OX=9913 GN=KRT8 PE=2 SV=3	K07605 type II keratin, basic | (RefSeq) KRT8; keratin, type II cytoskeletal 8 (A)	--
evm_model_HIC_ASM_16_497	SLC7A1	high affinity cationic amino acid [Lynx pardinus]	High affinity cationic amino acid transporter 1 OS=Homo sapiens OX=9606 GN=SLC7A1 PE=1 SV=1	K13863 solute carrier family 7 (cationic amino acid transporter), member 1 | (RefSeq) SLC7A1; high affinity cationic amino acid transporter 1 (A)	--
evm_model_HIC_ASM_17_1020	TGas113e22.1	Chain E, Crystal Structure of the heterotypic nucleosome containing human CENP-A and H3.3 []	Histone H3.3 OS=Xenopus tropicalis OX=8364 GN=TGas113e22.1 PE=1 SV=3	K11253 histone H3 | (RefSeq) histone H3.3 isoform X1 (A)	--
evm_model_HIC_ASM_17_773	CD1D	antigen-presenting glycoprotein CD1d [Acinonyx jubatus]	Antigen-presenting glycoprotein CD1d OS=Homo sapiens OX=9606 GN=CD1D PE=1 SV=1	K06448 T-cell surface glycoprotein CD1 | (RefSeq) antigen-presenting glycoprotein CD1d (A)	--
evm_model_HIC_ASM_17_933_1	Rps27	PREDICTED: 40S ribosomal protein S27 [Sorex araneus]	40S ribosomal protein S27 OS=Rattus norvegicus OX=10116 GN=Rps27 PE=1 SV=3	K02978 small subunit ribosomal protein S27e | (RefSeq) RPS27; ribosomal protein S27 (A)	GO:0003735|GO:0005840|GO:0006412
evm_model_HIC_ASM_18_166	--	zinc finger protein 551-like [Lynx pardinus]	--	K09228 KRAB domain-containing zinc finger protein | (RefSeq) uncharacterized protein LOC102899789 (A)	--
evm_model_HIC_ASM_18_168	ZNF17	uncharacterized protein LOC102899789 [Felis catus]	Zinc finger protein 17 OS=Homo sapiens OX=9606 GN=ZNF17 PE=2 SV=3	K09228 KRAB domain-containing zinc finger protein | (RefSeq) zinc finger protein 547-like (A)	GO:0003676
evm_model_HIC_ASM_18_173	ZNF549	zinc finger protein 549-like [Zalophus californianus]	Zinc finger protein 549 OS=Homo sapiens OX=9606 GN=ZNF549 PE=1 SV=2	K09228 KRAB domain-containing zinc finger protein | (RefSeq) zinc finger protein OZF-like (A)	GO:0003676
evm_model_HIC_ASM_18_174	ZNF772	LOW QUALITY PROTEIN: zinc finger protein 211-like [Acinonyx jubatus]	Zinc finger protein 772 OS=Homo sapiens OX=9606 GN=ZNF772 PE=1 SV=2	K09228 KRAB domain-containing zinc finger protein | (RefSeq) LOW QUALITY PROTEIN: zinc finger protein 211-like (A)	GO:0003676
evm_model_HIC_ASM_18_32	SLC7A3	cationic amino acid transporter 3-like isoform X2 [Canis lupus familiaris]	Cationic amino acid transporter 3 OS=Homo sapiens OX=9606 GN=SLC7A3 PE=1 SV=1	K13865 solute carrier family 7 (cationic amino acid transporter), member 3 | (RefSeq) cationic amino acid transporter 3-like (A)	--
evm_model_HIC_ASM_2_435	CRYGF	PREDICTED: LOW QUALITY PROTEIN: uncharacterized protein C2orf80 [Panthera tigris altaica]	Gamma-crystallin F OS=Bos taurus OX=9913 GN=CRYGF PE=1 SV=3	K16810 TBCC domain-containing protein 1 | (RefSeq) TBCC domain-containing protein 1 isoform X1 (A)	--
evm_model_HIC_ASM_20_1298	KRT14	PREDICTED: keratin, type I cytoskeletal 14 [Mustela putorius furo]	Keratin, type I cytoskeletal 14 OS=Homo sapiens OX=9606 GN=KRT14 PE=1 SV=4	K07604 type I keratin, acidic | (RefSeq) keratin, type I cytoskeletal 14 (A)	--
evm_model_HIC_ASM_20_1314	KRT12	PREDICTED: keratin, type I cytoskeletal 12 [Panthera tigris altaica]	Keratin, type I cytoskeletal 12 OS=Homo sapiens OX=9606 GN=KRT12 PE=1 SV=1	K07604 type I keratin, acidic | (RefSeq) KRT12; keratin 12 (A)	--
evm_model_HIC_ASM_20_912	TGas113e22.1	Chain E, Crystal Structure of the heterotypic nucleosome containing human CENP-A and H3.3 []	Histone H3.3 OS=Xenopus tropicalis OX=8364 GN=TGas113e22.1 PE=1 SV=3	K11253 histone H3 | (RefSeq) histone H3.3 isoform X1 (A)	--
evm_model_HIC_ASM_3_1113	PCDHB1	protocadherin beta-1 [Ursus arctos horribilis]	Protocadherin beta-1 OS=Pan troglodytes OX=9598 GN=PCDHB1 PE=3 SV=1	K16494 protocadherin beta | (RefSeq) PCDHB1; protocadherin beta 1 (A)	--
evm_model_HIC_ASM_3_1444_1	HLA-C	class i histocompatibility [Lynx pardinus]	HLA class I histocompatibility antigen, Cw-5 alpha chain OS=Homo sapiens OX=9606 GN=HLA-C PE=1 SV=1	K06751 MHC class I antigen | (RefSeq) H-2 class I histocompatibility antigen, Q10 alpha chain-like (A)	--
evm_model_HIC_ASM_3_1486	--	Histone H2A type 3 [Fukomys damarensis]	Histone H2A type 3 OS=Rattus norvegicus OX=10116 PE=2 SV=3	K11251 histone H2A | (RefSeq) histone H2A type 1-like (A)	GO:0000786|GO:0003677|GO:0005634
evm_model_HIC_ASM_3_1487	Hist3h2bb	hypothetical protein CB1_000086006 [Camelus ferus]	Histone H2B type 3-B OS=Mus musculus OX=10090 GN=Hist3h2bb PE=1 SV=3	K11252 histone H2B | (RefSeq) histone H2B type 3-B (A)	GO:0000786|GO:0003677
evm_model_HIC_ASM_5_1306	H2AFJ	histone H2A.J [Macaca mulatta]	Histone H2A.J OS=Macaca fascicularis OX=9541 GN=H2AFJ PE=2 SV=1	K11251 histone H2A | (RefSeq) H2AFJ; histone H2A.J (A)	GO:0000786|GO:0003677|GO:0005634
evm_model_HIC_ASM_5_1307	TGas006m08.1	uncharacterized protein LOC111168543 [Delphinapterus leucas]	Histone H4 OS=Xenopus tropicalis OX=8364 GN=TGas006m08.1 PE=3 SV=1	K11254 histone H4 | (RefSeq) histone H4-like (A)	--
evm_model_HIC_ASM_5_1357	NKG2A	NKG2-A/NKG2-B type II integral membrane protein-like isoform X12 [Canis lupus dingo]	NKG2-A/NKG2-B type II integral membrane protein OS=Macaca mulatta OX=9544 GN=NKG2A PE=2 SV=1	K06541 killer cell lectin-like receptor subfamily C | (RefSeq) uncharacterized protein LOC100683403 isoform X4 (A)	--
evm_model_HIC_ASM_5_965	KRT8	keratin, type II cytoskeletal 8 [Felis catus]	Keratin, type II cytoskeletal 8 OS=Bos taurus OX=9913 GN=KRT8 PE=2 SV=3	K07605 type II keratin, basic | (RefSeq) KRT8; LOW QUALITY PROTEIN: keratin, type II cytoskeletal 8 (A)	--
evm_model_HIC_ASM_5_972	KRT71	PREDICTED: keratin, type II cytoskeletal 71 [Panthera tigris altaica]	Keratin, type II cytoskeletal 71 OS=Bos taurus OX=9913 GN=KRT71 PE=2 SV=1	K07605 type II keratin, basic | (RefSeq) keratin, type II cytoskeletal 71 (A)	--
evm_model_HIC_ASM_5_976	KRT6C	PREDICTED: keratin, type II cytoskeletal 6A [Leptonychotes weddellii]	Keratin, type II cytoskeletal 6C OS=Homo sapiens OX=9606 GN=KRT6C PE=1 SV=3	K07605 type II keratin, basic | (RefSeq) KRT6A; keratin 6A (A)	--
evm_model_HIC_ASM_5_987	KRT7	PREDICTED: keratin, type II cytoskeletal 7 [Panthera pardus]	Keratin, type II cytoskeletal 7 OS=Bos taurus OX=9913 GN=KRT7 PE=2 SV=1	K07605 type II keratin, basic | (RefSeq) KRT7; keratin 7 (A)	--
evm_model_HIC_ASM_5_988	KRT7	keratin, type II cytoskeletal 7 [Acinonyx jubatus]	Keratin, type II cytoskeletal 7 OS=Pan troglodytes OX=9598 GN=KRT7 PE=2 SV=1	K07605 type II keratin, basic | (RefSeq) KRT7; keratin, type II cytoskeletal 7 (A)	GO:0045095
evm_model_HIC_ASM_6_220	HIST1H2AA	histone H2A-IV-like [Felis catus]	Histone H2A type 1-A OS=Homo sapiens OX=9606 GN=HIST1H2AA PE=1 SV=3	K11251 histone H2A | (RefSeq) histone H2A-IV-like (A)	--
evm_model_HIC_ASM_6_221	Hist1h2ba	PREDICTED: histone H2B type 1-A [Ursus maritimus]	Histone H2B type 1-A OS=Rattus norvegicus OX=10116 GN=Hist1h2ba PE=1 SV=2	K11252 histone H2B | (RefSeq) histone H2B type 1-A (A)	GO:0000786|GO:0003677
evm_model_HIC_ASM_6_223	Hist1h2ba	PREDICTED: histone H2B type 1-A [Ursus maritimus]	Histone H2B type 1-A OS=Rattus norvegicus OX=10116 GN=Hist1h2ba PE=1 SV=2	K11252 histone H2B | (RefSeq) histone H2B type 1-A (A)	GO:0000786|GO:0003677
evm_model_HIC_ASM_6_224	HIST1H2AA	histone H2A type 1-A [Canis lupus familiaris]	Histone H2A type 1-A OS=Homo sapiens OX=9606 GN=HIST1H2AA PE=1 SV=3	K11251 histone H2A | (RefSeq) HIST1H2AA; histone H2A type 1-A (A)	GO:0000786|GO:0003677
evm_model_HIC_ASM_6_233	--	PREDICTED: uncharacterized protein LOC109401799 [Aedes albopictus]	Histone H4 OS=Mastigamoeba balamuthi OX=108607 PE=3 SV=3	K11254 histone H4 | (RefSeq) histone 1 (A)	GO:0003677
evm_model_HIC_ASM_6_234	TGas006m08.1	uncharacterized protein LOC111168543 [Delphinapterus leucas]	Histone H4 OS=Xenopus tropicalis OX=8364 GN=TGas006m08.1 PE=3 SV=1	K11254 histone H4 | (RefSeq) histone H4-like (A)	--
evm_model_HIC_ASM_7_598	SLC7A3	cationic amino acid transporter 3 isoform X1 [Acinonyx jubatus]	Cationic amino acid transporter 3 OS=Homo sapiens OX=9606 GN=SLC7A3 PE=1 SV=1	K13865 solute carrier family 7 (cationic amino acid transporter), member 3 | (RefSeq) SLC7A3; cationic amino acid transporter 3 isoform X1 (A)	--
evm_model_HIC_ASM_8_1236	OR4C6	olfactory receptor 4c6-like [Lynx pardinus]	Olfactory receptor 4C6 OS=Homo sapiens OX=9606 GN=OR4C6 PE=2 SV=1	K04257 olfactory receptor | (RefSeq) olfactory receptor 4C6-like (A)	--
evm_model_HIC_ASM_8_1237	OR4C6	olfactory receptor 4C6 [Felis catus]	Olfactory receptor 4C6 OS=Homo sapiens OX=9606 GN=OR4C6 PE=2 SV=1	K04257 olfactory receptor | (RefSeq) olfactory receptor 4C6-like (A)	GO:0004984|GO:0007186|GO:0016021
evm_model_HIC_ASM_8_1238	OR4C6	olfactory receptor 4c6-like [Lynx pardinus]	Olfactory receptor 4C6 OS=Homo sapiens OX=9606 GN=OR4C6 PE=2 SV=1	K04257 olfactory receptor | (RefSeq) olfactory receptor 4C6 (A)	--
evm_model_HIC_ASM_8_1239	OR4C6	olfactory receptor 4c6-like [Lynx pardinus]	Olfactory receptor 4C6 OS=Homo sapiens OX=9606 GN=OR4C6 PE=2 SV=1	K04257 olfactory receptor | (RefSeq) olfactory receptor 4C6 (A)	--
evm_model_HIC_ASM_8_1242	OR4C6	olfactory receptor 4c6-like [Lynx pardinus]	Olfactory receptor 4C6 OS=Homo sapiens OX=9606 GN=OR4C6 PE=2 SV=1	K04257 olfactory receptor | (RefSeq) olfactory receptor 4C6-like (A)	--
evm_model_HIC_ASM_8_1281	Olfr476	PREDICTED: olfactory receptor 476-like [Mustela putorius furo]	Olfactory receptor 476 OS=Mus musculus OX=10090 GN=Olfr476 PE=3 SV=1	K04257 olfactory receptor | (RefSeq) olfactory receptor 1009-like (A)	GO:0004984|GO:0007186|GO:0016021
evm_model_HIC_ASM_8_693	OR52B4	olfactory receptor 52B4-like [Puma concolor]	Olfactory receptor 52B4 OS=Homo sapiens OX=9606 GN=OR52B4 PE=3 SV=2	K04257 olfactory receptor | (RefSeq) olfactory receptor 52B4-like (A)	--
evm_model_HIC_ASM_8_696	OR52B4	olfactory receptor 52B4-like [Ursus arctos horribilis]	Olfactory receptor 52B4 OS=Homo sapiens OX=9606 GN=OR52B4 PE=3 SV=2	K04257 olfactory receptor | (RefSeq) olfactory receptor 52B4 (A)	GO:0004930|GO:0007186|GO:0016021
evm_model_HIC_ASM_8_699	OR52P1P	putative olfactory receptor 52P1 [Felis catus]	Putative olfactory receptor 52P1 OS=Homo sapiens OX=9606 GN=OR52P1P PE=5 SV=2	K04257 olfactory receptor | (RefSeq) putative olfactory receptor 52P1 (A)	--
evm_model_HIC_ASM_8_717	OR52R1	olfactory receptor 52R1-like [Felis catus]	Olfactory receptor 52R1 OS=Homo sapiens OX=9606 GN=OR52R1 PE=3 SV=2	K04257 olfactory receptor | (RefSeq) olfactory receptor 52R1-like (A)	--
evm_model_HIC_ASM_8_733	OR52E2	olfactory receptor 52E2-like [Puma concolor]	Olfactory receptor 52E2 OS=Homo sapiens OX=9606 GN=OR52E2 PE=3 SV=2	K04257 olfactory receptor | (RefSeq) olfactory receptor 52E2-like (A)	--
evm_model_HIC_ASM_8_742	OR52A5	olfactory receptor 52A5-like [Enhydra lutris kenyoni]	Olfactory receptor 52A5 OS=Homo sapiens OX=9606 GN=OR52A5 PE=3 SV=1	K04257 olfactory receptor | (RefSeq) LOW QUALITY PROTEIN: olfactory receptor 52A1-like (A)	--
evm_model_HIC_ASM_8_747	OR52A1	PREDICTED: olfactory receptor 52A1-like [Panthera pardus]	Olfactory receptor 52A1 OS=Homo sapiens OX=9606 GN=OR52A1 PE=2 SV=2	K04257 olfactory receptor | (RefSeq) olfactory receptor 52A1-like (A)	--
evm_model_HIC_ASM_8_749	HBE1	hypothetical protein DBR06_SOUSAS15710078 [Sousa chinensis]	Hemoglobin subunit epsilon OS=Daubentonia madagascariensis OX=31869 GN=HBE1 PE=2 SV=3	K13825 hemoglobin subunit epsilon | (RefSeq) HBE1; hemoglobin subunit epsilon (A)	GO:0020037
evm_model_HIC_ASM_8_755	OR51I2	olfactory receptor 51I2 [Bubalus bubalis]	Olfactory receptor 51I2 OS=Homo sapiens OX=9606 GN=OR51I2 PE=2 SV=1	K04257 olfactory receptor | (RefSeq) olfactory receptor 51I2 (A)	GO:0016021
evm_model_HIC_ASM_8_774	OR52D1	Olfactory receptor 52D1 [Myotis davidii]	Olfactory receptor 52D1 OS=Homo sapiens OX=9606 GN=OR52D1 PE=2 SV=1	K04257 olfactory receptor | (RefSeq) olfactory receptor 52D1 (A)	GO:0016021
evm_model_HIC_ASM_8_779	OR52E5	olfactory receptor 52E5 [Canis lupus familiaris]	Olfactory receptor 52E5 OS=Homo sapiens OX=9606 GN=OR52E5 PE=3 SV=2	K04257 olfactory receptor | (RefSeq) COR52E9; olfactory receptor 52E5 (A)	--
evm_model_HIC_ASM_8_781	OR52L1	olfactory receptor 52L1-like [Felis catus]	Olfactory receptor 52L1 OS=Homo sapiens OX=9606 GN=OR52L1 PE=2 SV=4	K04257 olfactory receptor | (RefSeq) olfactory receptor 52L1-like (A)	GO:0004930|GO:0007186|GO:0016021
evm_model_HIC_ASM_8_783	OR52L1	olfactory receptor 52L1-like [Felis catus]	Olfactory receptor 52L1 OS=Homo sapiens OX=9606 GN=OR52L1 PE=2 SV=4	K04257 olfactory receptor | (RefSeq) olfactory receptor 52L1 (A)	GO:0004984|GO:0007186|GO:0016021
evm_model_HIC_ASM_8_929	Rpl39	hCG2043534 [Homo sapiens]	60S ribosomal protein L39 OS=Rattus norvegicus OX=10116 GN=Rpl39 PE=1 SV=2	K02924 large subunit ribosomal protein L39e | (RefSeq) rpl39; 60S ribosomal protein L39 (A)	GO:0003735|GO:0005840|GO:0006412

## Sheet: Table S9
Supplementary Table S9 Positively selected genes in the genome of masked palm civet. Yellow background indicated immunoglobulin-related genes.
Gene ID	Gene name	NR_description	Swissprot_description	KEGG_anno	GO_anno
evm_model_HIC_ASM_11_253	CD36	platelet glycoprotein 4 [Puma concolor]	Platelet glycoprotein 4 OS=Bos taurus OX=9913 GN=CD36 PE=1 SV=5	K06259 CD36 antigen | (RefSeq) CD36; platelet glycoprotein 4 (A)	GO:0016020
evm_model_HIC_ASM_5_515_3	WASHC3	WASH complex subunit 3 isoform X1 [Canis lupus familiaris]	WASH complex subunit 3 OS=Bos taurus OX=9913 GN=WASHC3 PE=1 SV=1	K18463 WASH complex subunit CCDC53 | (RefSeq) WASHC3, CCDC53; WASH complex subunit 3 (A)	GO:0071203
evm_model_HIC_ASM_5_544	IKBIP	inhibitor of nuclear factor kappa-B kinase-interacting protein isoform X2 [Felis catus]	Inhibitor of nuclear factor kappa-B kinase-interacting protein OS=Bos taurus OX=9913 GN=IKBIP PE=2 SV=1	K12493 ADP-ribosylation factor GTPase-activating protein 2/3 | (GenBank) unnamed protein product (A)	Inhibitor of nuclear factor kappa-B kinase-interacting protein
evm_model_HIC_ASM_3_1167	MATR3	matrin 3 - rat []	Matrin-3 OS=Homo sapiens OX=9606 GN=MATR3 PE=1 SV=2	K13213 matrin 3 | (RefSeq) LOW QUALITY PROTEIN: matrin-3-like (A)	--
evm_model_HIC_ASM_10_1010_2	Pomgnt1	PREDICTED: protein O-linked-mannose beta-1,2-N-acetylglucosaminyltransferase 1 isoform X1 [Panthera tigris altaica]	Protein O-linked-mannose beta-1,2-N-acetylglucosaminyltransferase 1 OS=Rattus norvegicus OX=10116 GN=Pomgnt1 PE=2 SV=1	K09666 beta-1,2-N-acetylglucosaminyltransferase [EC:2.4.1.-] | (RefSeq) POMGNT1; protein O-linked-mannose beta-1,2-N-acetylglucosaminyltransferase 1 isoform X1 (A)	--
evm_model_HIC_ASM_18_1167_2	NIP7	60S ribosome subunit biogenesis protein NIP7 homolog isoform X1 [Loxodonta africana]	60S ribosome subunit biogenesis protein NIP7 homolog OS=Pongo abelii OX=9601 GN=NIP7 PE=2 SV=1	K07565 60S ribosome subunit biogenesis protein NIP7 | (RefSeq) NIP7; 60S ribosome subunit biogenesis protein NIP7 homolog isoform X2 (A)	--
evm_model_HIC_ASM_8_300	Fez1	fasciculation and elongation protein zeta-1 [Felis catus]	Fasciculation and elongation protein zeta-1 OS=Rattus norvegicus OX=10116 GN=Fez1 PE=1 SV=1	K16502 cadherin-related family member 2 | (RefSeq) fasciculation and elongation protein zeta-2 (A)	Fasciculation and elongation protein zeta, FEZ
evm_model_HIC_ASM_5_1022	Slc11a2	solute carrier family 11 (proton-coupled divalent [Lynx pardinus]	Natural resistance-associated macrophage protein 2 OS=Mus musculus OX=10090 GN=Slc11a2 PE=1 SV=2	K21398 natural resistance-associated macrophage protein 2 | (RefSeq) SLC11A2; natural resistance-associated macrophage protein 2 isoform X1 (A)	GO:0016020|GO:0030001|GO:0046873
evm_model_HIC_ASM_10_672	PTPRU	receptor-type tyrosine-protein [Lynx pardinus]	Receptor-type tyrosine-protein phosphatase U OS=Homo sapiens OX=9606 GN=PTPRU PE=1 SV=2	K16662 receptor-type tyrosine-protein phosphatase U [EC:3.1.3.48] | (RefSeq) PTPRU; receptor-type tyrosine-protein phosphatase U isoform X1 (A)	GO:0016311|GO:0016791
evm_model_HIC_ASM_18_697	LGALS4	PREDICTED: galectin-4 isoform X2 [Mustela putorius furo]	Galectin-4 OS=Homo sapiens OX=9606 GN=LGALS4 PE=1 SV=1	K10091 galectin-4 | (RefSeq) LGALS4; galectin 4 (A)	GO:0030246
evm_model_HIC_ASM_5_853	PA2G4	Proliferation-associated protein 2G4, partial [Bos mutus]	Proliferation-associated protein 2G4 OS=Homo sapiens OX=9606 GN=PA2G4 PE=1 SV=3	K14813 metalloprotease ARX1 [EC:3.-.-.-] | (RefSeq) proliferation-associated protein 2G4, 38kDa (M24 family) (A)	--
evm_model_HIC_ASM_11_774	Stra8	PREDICTED: stimulated by retinoic acid gene 8 protein homolog [Leptonychotes weddellii]	Stimulated by retinoic acid gene 8 protein OS=Mus musculus OX=10090 GN=Stra8 PE=1 SV=1	--	GO:0051321|GO:0071300
evm_model_HIC_ASM_17_346	C1orf21	hypothetical protein D623_10009920 [Myotis brandtii]	Uncharacterized protein C1orf21 OS=Homo sapiens OX=9606 GN=C1orf21 PE=1 SV=1	--	Protein of unknown function DUF4612
evm_model_HIC_ASM_7_424_4	FTSJ1	PREDICTED: putative tRNA (cytidine(32)/guanosine(34)-2'-O)-methyltransferase isoform X1 [Galeopterus variegatus]	Putative tRNA (cytidine(32)/guanosine(34)-2'-O)-methyltransferase OS=Homo sapiens OX=9606 GN=FTSJ1 PE=1 SV=2	K14864 tRNA (cytidine32/guanosine34-2'-O)-methyltransferase [EC:2.1.1.205] | (RefSeq) FTSJ1; putative tRNA (cytidine(32)/guanosine(34)-2'-O)-methyltransferase isoform X3 (A)	--
evm_model_HIC_ASM_10_356	CLCNKA	PREDICTED: chloride channel protein ClC-Ka [Panthera pardus]	Chloride channel protein ClC-Ka OS=Oryctolagus cuniculus OX=9986 GN=CLCNKA PE=2 SV=1	K05017 chloride channel Ka | (RefSeq) CLCNKA, CLCNKB; chloride voltage-gated channel Ka (A)	--
evm_model_HIC_ASM_3_483	GRIA1	glutamate receptor 1 precursor isoform B [Patagioenas fasciata monilis]	Glutamate receptor 1 OS=Macaca fascicularis OX=9541 GN=GRIA1 PE=2 SV=1	K05197 glutamate receptor 1 | (RefSeq) GRIA1; glutamate receptor 1 isoform X2 (A)	GO:0004970|GO:0016020
evm_model_HIC_ASM_2_19	THAP4	PREDICTED: THAP domain-containing protein 4 isoform X2 [Panthera pardus]	THAP domain-containing protein 4 OS=Homo sapiens OX=9606 GN=THAP4 PE=1 SV=2	K23205 THAP domain-containing protein 4 | (RefSeq) THAP4; THAP domain-containing protein 4 isoform X1 (A)	GO:0003676
evm_model_HIC_ASM_0_360	FBXO25	F-box only protein 25 isoform X4 [Felis catus]	F-box only protein 25 OS=Macaca fascicularis OX=9541 GN=FBXO25 PE=2 SV=1	K10305 F-box protein 25/32 | (RefSeq) FBXO25; F-box only protein 25 isoform X2 (A)	--
evm_model_HIC_ASM_3_682_4	RAB24	PREDICTED: ras-related protein Rab-24 isoform X1 [Leptonychotes weddellii]	Ras-related protein Rab-24 OS=Homo sapiens OX=9606 GN=RAB24 PE=1 SV=1	K07912 Ras-related protein Rab-24 | (RefSeq) RAB24; RAB24, member RAS oncogene family (A)	--
evm_model_HIC_ASM_3_352	NNT	PREDICTED: NAD(P) transhydrogenase, mitochondrial isoform X1 [Panthera pardus]	NAD(P) transhydrogenase, mitochondrial OS=Bos taurus OX=9913 GN=NNT PE=1 SV=3	K00323 H+-translocating NAD(P) transhydrogenase [EC:1.6.1.2 7.1.1.1] | (RefSeq) NNT; NAD(P) transhydrogenase, mitochondrial (A)	Alanine dehydrogenase/pyridine nucleotide transhydrogenase, NAD(H)-binding domain
evm_model_HIC_ASM_11_529	GGCT	gamma-glutamylcyclotransferase isoform X1 [Ursus arctos horribilis]	Gamma-glutamylcyclotransferase OS=Bos taurus OX=9913 GN=GGCT PE=2 SV=1	K00682 gamma-glutamylcyclotransferase [EC:4.3.2.9] | (RefSeq) GGCT; gamma-glutamylcyclotransferase isoform X1 (A)	GO:0003839
evm_model_HIC_ASM_11_200	CDHR3	cadherin-related family member 3 [Acinonyx jubatus]	Cadherin-related family member 3 OS=Homo sapiens OX=9606 GN=CDHR3 PE=1 SV=1	K16503 cadherin-related family member 3 | (RefSeq) CDHR3; cadherin-related family member 3 (A)	--
evm_model_HIC_ASM_19_135	SGTA	PREDICTED: small glutamine-rich tetratricopeptide repeat-containing protein alpha [Panthera pardus]	Small glutamine-rich tetratricopeptide repeat-containing protein alpha OS=Homo sapiens OX=9606 GN=SGTA PE=1 SV=1	K16365 small glutamine-rich tetratricopeptide repeat-containing protein alpha | (RefSeq) SGTA; small glutamine-rich tetratricopeptide repeat-containing protein alpha (A)	GO:0005515
evm_model_HIC_ASM_20_1449	CALCOCO2	calcium-binding and coiled-coil [Lynx pardinus]	Calcium-binding and coiled-coil domain-containing protein 2 OS=Pongo abelii OX=9601 GN=CALCOCO2 PE=2 SV=1	K21348 calcium-binding and coiled-coil domain-containing protein 2 | (RefSeq) CALCOCO2; calcium binding and coiled-coil domain 2 (A)	--
evm_model_HIC_ASM_8_1084_1	CAT	catalase [Peromyscus leucopus]	Catalase OS=Canis lupus familiaris OX=9615 GN=CAT PE=1 SV=3	K03781 catalase [EC:1.11.1.6] | (RefSeq) CAT; catalase isoform X1 (A)	GO:0004096|GO:0020037|GO:0055114
evm_model_HIC_ASM_12_1071	ACAD10	PREDICTED: acyl-CoA dehydrogenase family member 10 isoform X1 [Panthera pardus]	Acyl-CoA dehydrogenase family member 10 OS=Homo sapiens OX=9606 GN=ACAD10 PE=1 SV=1	K11729 acyl-CoA dehydrogenase family member 10 | (RefSeq) ACAD10; acyl-CoA dehydrogenase family member 10 isoform X1 (A)	--
evm_model_HIC_ASM_6_1314	HBS1L	HBS1-like protein isoform X1 [Felis catus]	HBS1-like protein OS=Pongo abelii OX=9601 GN=HBS1L PE=2 SV=1	K14416 elongation factor 1 alpha-like protein | (RefSeq) HBS1L; HBS1 like translational GTPase (A)	HBS1-like protein, N-terminal
evm_model_HIC_ASM_11_656	SPAM1	hyaluronidase ph-20-like [Lynx pardinus]	Hyaluronidase PH-20 OS=Homo sapiens OX=9606 GN=SPAM1 PE=1 SV=1	K01197 hyaluronoglucosaminidase [EC:3.2.1.35] | (RefSeq) SPAM1; LOW QUALITY PROTEIN: hyaluronidase PH-20 (A)	--
evm_model_HIC_ASM_8_617	Spcs2	hypothetical protein PANDA_003336, partial [Ailuropoda melanoleuca]	Signal peptidase complex subunit 2 OS=Mus musculus OX=10090 GN=Spcs2 PE=1 SV=1	K12947 signal peptidase complex subunit 2 [EC:3.4.-.-] | (RefSeq) Spcs2, RGD1311253; signal peptidase complex subunit 2 (A)	GO:0005787|GO:0006465|GO:0008233|GO:0016021
evm_model_HIC_ASM_2_1294_1	ZNF174	zinc finger protein 174 [Pteropus vampyrus]	Zinc finger protein 174 OS=Homo sapiens OX=9606 GN=ZNF174 PE=1 SV=1	K09230 SCAN domain-containing zinc finger protein | (RefSeq) ZNF174; zinc finger protein 174 isoform X1 (A)	GO:0003700|GO:0006355
evm_model_HIC_ASM_1_1016_2	TFG	protein TFG isoform X1 [Felis catus]	Protein TFG OS=Homo sapiens OX=9606 GN=TFG PE=1 SV=2	K09292 protein TFG | (RefSeq) TFG; protein TFG isoform X1 (A)	GO:0005515
evm_model_HIC_ASM_21_208_3	Ddrgk1	DDRGK domain-containing protein 1 [Acinonyx jubatus]	DDRGK domain-containing protein 1 OS=Mus musculus OX=10090 GN=Ddrgk1 PE=1 SV=2	K23344 DDRGK domain-containing protein 1 | (RefSeq) DDRGK1; DDRGK domain-containing protein 1 (A)	DDRGK domain containing protein
evm_model_HIC_ASM_14_930	LRMDA	PREDICTED: leucine-rich repeat-containing protein C10orf11 homolog [Marmota marmota marmota]	Leucine-rich melanocyte differentiation-associated protein OS=Homo sapiens OX=9606 GN=LRMDA PE=1 SV=1	--	--
evm_model_HIC_ASM_17_330	NMNAT2	PREDICTED: nicotinamide/nicotinic acid mononucleotide adenylyltransferase 2 [Panthera tigris altaica]	Nicotinamide/nicotinic acid mononucleotide adenylyltransferase 2 OS=Homo sapiens OX=9606 GN=NMNAT2 PE=1 SV=1	K06210 nicotinamide mononucleotide adenylyltransferase [EC:2.7.7.1 2.7.7.18] | (RefSeq) NMNAT2; nicotinamide nucleotide adenylyltransferase 2 (A)	--
evm_model_HIC_ASM_17_136_2	LAD1	PREDICTED: ladinin-1 [Panthera tigris altaica]	Ladinin-1 OS=Homo sapiens OX=9606 GN=LAD1 PE=1 SV=2	--	GO:0005198
evm_model_HIC_ASM_8_1359	CPSF7	cleavage and polyadenylation specificity factor subunit 7 isoform X1 [Canis lupus familiaris]	Cleavage and polyadenylation specificity factor subunit 7 OS=Homo sapiens OX=9606 GN=CPSF7 PE=1 SV=1	K14398 cleavage and polyadenylation specificity factor subunit 6/7 | (RefSeq) CPSF7; cleavage and polyadenylation specific factor 7 (A)	GO:0003676
evm_model_HIC_ASM_4_483	Asb2	PREDICTED: ankyrin repeat and SOCS box protein 2 isoform X1 [Panthera pardus]	Ankyrin repeat and SOCS box protein 2 OS=Mus musculus OX=10090 GN=Asb2 PE=1 SV=1	K10324 ankyrin repeat and SOCS box protein 2 | (RefSeq) ASB2; ankyrin repeat and SOCS box protein 2 isoform X1 (A)	GO:0005515
evm_model_HIC_ASM_2_1556	OTOA	otoancorin isoform X2 [Felis catus]	Otoancorin OS=Homo sapiens OX=9606 GN=OTOA PE=1 SV=1	K20733 mesothelin | (RefSeq) uncharacterized LOC101733470 (A)	Stereocilin-related
evm_model_HIC_ASM_16_617_1	CCDC115	PREDICTED: coiled-coil domain-containing protein 115 isoform X2 [Panthera tigris altaica]	Coiled-coil domain-containing protein 115 OS=Homo sapiens OX=9606 GN=CCDC115 PE=1 SV=1	K18772 C->U-editing enzyme APOBEC2 [EC:3.5.4.-] | (RefSeq) uncharacterized protein LOC110164879 (A)	GO:0070072
evm_model_HIC_ASM_20_262_1	TAX1BP3	tax1-binding protein 3 isoform X1 [Theropithecus gelada]	Tax1-binding protein 3 OS=Homo sapiens OX=9606 GN=TAX1BP3 PE=1 SV=2	K08876 SCY1-like protein 1 | (RefSeq) putative HEAT repeat-containing domain protein (A)	--
evm_model_HIC_ASM_15_427	Apex1	PREDICTED: DNA-(apurinic or apyrimidinic site) lyase [Panthera pardus]	DNA-(apurinic or apyrimidinic site) lyase OS=Mus musculus OX=10090 GN=Apex1 PE=1 SV=2	K10771 AP endonuclease 1 [EC:4.2.99.18] | (RefSeq) APEX1; DNA-(apurinic or apyrimidinic site) lyase isoform X2 (A)	GO:0004518|GO:0006281
evm_model_CTG_736_1	DNAJC3	dnaJ homolog subfamily C member 3 [Enhydra lutris kenyoni]	DnaJ homolog subfamily C member 3 OS=Homo sapiens OX=9606 GN=DNAJC3 PE=1 SV=1	K09523 DnaJ homolog subfamily C member 3 | (RefSeq) dnaJ homolog subfamily C member 3-like (A)	--
evm_model_HIC_ASM_8_1308	CBLIF	PREDICTED: gastric intrinsic factor [Panthera tigris altaica]	Cobalamin binding intrinsic factor OS=Homo sapiens OX=9606 GN=CBLIF PE=1 SV=2	K14615 gastric intrinsic factor | (RefSeq) GIF; gastric intrinsic factor (A)	GO:0015889|GO:0031419
evm_model_HIC_ASM_0_76	BAG4	PREDICTED: BAG family molecular chaperone regulator 4 isoform X1 [Panthera pardus]	BAG family molecular chaperone regulator 4 OS=Homo sapiens OX=9606 GN=BAG4 PE=1 SV=1	K09558 BCL2-associated athanogene 4 | (RefSeq) BAG4; BCL2 associated athanogene 4 (A)	GO:0051087
evm_model_HIC_ASM_19_577_2	ILVBL	acetolactate synthase-like protein isoform X1 [Acinonyx jubatus]	Acetolactate synthase-like protein OS=Homo sapiens OX=9606 GN=ILVBL PE=1 SV=2	K11259 acetolactate synthase-like protein [EC:2.2.1.-] | (RefSeq) ILVBL; acetolactate synthase-like protein isoform X1 (A)	GO:0030976
evm_model_HIC_ASM_8_331_evm_model_HIC_ASM_8_330	ETS1	protein C-ets-1 isoform X1 [Felis catus]	Transforming protein p68/c-ets-1 OS=Gallus gallus OX=9031 GN=ETS1 PE=2 SV=1	K02678 C-ets-1 | (RefSeq) ETS1; protein C-ets-1 isoform X1 (A)	GO:0005634|GO:0043565
evm_model_HIC_ASM_0_1211	ODAM	odontogenic ameloblast-associated protein [Canis lupus dingo]	Odontogenic ameloblast-associated protein OS=Canis lupus familiaris OX=9615 GN=ODAM PE=2 SV=1	--	Odontogenic ameloblast-associated protein
evm_model_HIC_ASM_17_447	PIGC	phosphatidylinositol N-acetylglucosaminyltransferase subunit C [Neomonachus schauinslandi]	Phosphatidylinositol N-acetylglucosaminyltransferase subunit C OS=Bos taurus OX=9913 GN=PIGC PE=2 SV=1	K03859 phosphatidylinositol glycan, class C | (RefSeq) PIGC; phosphatidylinositol glycan anchor biosynthesis class C (A)	GO:0006506|GO:0016021|GO:0017176
evm_model_HIC_ASM_6_1501	Wtap	PREDICTED: pre-mRNA-splicing regulator WTAP isoform X1 [Panthera tigris altaica]	Pre-mRNA-splicing regulator WTAP OS=Mus musculus OX=10090 GN=Wtap PE=1 SV=3	K22824 pre-mRNA-splicing regulator WTAP | (RefSeq) WTAP; pre-mRNA-splicing regulator WTAP isoform X1 (A)	GO:0000381|GO:0005634|GO:0080009
evm_model_HIC_ASM_5_868	Sarnp	SAP domain-containing ribonucleoprotein [Microcebus murinus]	SAP domain-containing ribonucleoprotein OS=Mus musculus OX=10090 GN=Sarnp PE=1 SV=3	K18732 SAP domain-containing ribonucleoprotein | (RefSeq) Sarnp; SAP domain-containing ribonucleoprotein isoform X1 (A)	--
evm_model_HIC_ASM_11_947_2	Cul1	PREDICTED: cullin-1 [Mustela putorius furo]	Cullin-1 OS=Mus musculus OX=10090 GN=Cul1 PE=1 SV=1	K03347 cullin 1 | (RefSeq) CUL1; cullin 1 (A)	GO:0006511|GO:0031625
evm_model_HIC_ASM_10_243	KIF1B	kinesin-like protein KIF1B isoform X1 [Puma concolor]	Kinesin-like protein KIF1B OS=Homo sapiens OX=9606 GN=KIF1B PE=1 SV=5	K10392 kinesin family member 1 | (RefSeq) KIF1B; kinesin family member 1B (A)	GO:0003777|GO:0005524|GO:0007018|GO:0008017
evm_model_HIC_ASM_5_934	ATF7	cyclic AMP-dependent transcription factor ATF-7 isoform 2 [Homo sapiens]	Cyclic AMP-dependent transcription factor ATF-7 OS=Pongo abelii OX=9601 GN=ATF7 PE=2 SV=1	K09045 activating transcription factor 7 | (RefSeq) Atf7; cyclic AMP-dependent transcription factor ATF-7 (A)	--
evm_model_HIC_ASM_5_1758_3	PHYH	phytanoyl-CoA dioxygenase, peroxisomal [Puma concolor]	Phytanoyl-CoA dioxygenase, peroxisomal OS=Homo sapiens OX=9606 GN=PHYH PE=1 SV=1	K00477 phytanoyl-CoA hydroxylase [EC:1.14.11.18] | (RefSeq) PHYH; phytanoyl-CoA dioxygenase, peroxisomal isoform X1 (A)	--
evm_model_HIC_ASM_0_218	UPF0602	PREDICTED: UPF0602 protein C4orf47 homolog isoform X2 [Panthera tigris altaica]	UPF0602 protein C4orf47 homolog OS=Bos taurus OX=9913 PE=2 SV=1	--	Protein of unknown function DUF4586
evm_model_HIC_ASM_3_263	TTC23L	tetratricopeptide repeat protein 23-like [Puma concolor]	Tetratricopeptide repeat protein 23-like OS=Homo sapiens OX=9606 GN=TTC23L PE=1 SV=2	--	--
evm_model_HIC_ASM_11_802	ATP6V0A4	PREDICTED: V-type proton ATPase 116 kDa subunit a [Panthera pardus]	V-type proton ATPase 116 kDa subunit a isoform 4 OS=Homo sapiens OX=9606 GN=ATP6V0A4 PE=1 SV=2	K02154 V-type H+-transporting ATPase subunit a | (RefSeq) ATP6V0A4; ATPase H+ transporting V0 subunit a4 (A)	GO:0015078|GO:0015991|GO:0033179
evm_model_HIC_ASM_18_692_2	Nfkbib	NF-kappa-B inhibitor beta isoform X1 [Felis catus]	NF-kappa-B inhibitor beta OS=Mus musculus OX=10090 GN=Nfkbib PE=1 SV=2	K02581 NF-kappa-B inhibitor beta | (RefSeq) NFKBIB; NF-kappa-B inhibitor beta isoform X1 (A)	--
evm_model_HIC_ASM_1_354_1	COPB2	coatomer subunit beta' [Vulpes vulpes]	Coatomer subunit beta' OS=Bos taurus OX=9913 GN=COPB2 PE=1 SV=3	K17302 coatomer subunit beta' | (RefSeq) COPB2; coatomer subunit beta' isoform X1 (A)	GO:0005515
evm_model_HIC_ASM_17_67	ZC3H11A	zinc finger CCCH domain-containing protein 11A isoform X1 [Puma concolor]	Zinc finger CCCH domain-containing protein 11A OS=Homo sapiens OX=9606 GN=ZC3H11A PE=1 SV=3	K22415 zinc finger CCCH domain-containing protein 11 | (RefSeq) ZC3H11A; zinc finger CCCH domain-containing protein 11A (A)	--
evm_model_HIC_ASM_10_643	Sesn2	PREDICTED: sestrin-2 [Panthera tigris altaica]	Sestrin-2 OS=Mus musculus OX=10090 GN=Sesn2 PE=1 SV=1	K20394 sestrin 2 | (RefSeq) Sesn2, RGD1566319; sestrin 2 (A)	GO:0005634|GO:1901031
evm_model_HIC_ASM_3_1062	Prelid2	preli domain-containing protein [Lynx pardinus]	PRELI domain-containing protein 2 OS=Mus musculus OX=10090 GN=Prelid2 PE=2 SV=1	--	PRELI/MSF1 domain
evm_model_HIC_ASM_6_201	GPLD1	PREDICTED: phosphatidylinositol-glycan-specific phospholipase D [Panthera tigris altaica]	Phosphatidylinositol-glycan-specific phospholipase D OS=Bos taurus OX=9913 GN=GPLD1 PE=1 SV=1	K01127 glycosylphosphatidylinositol phospholipase D [EC:3.1.4.50] | (RefSeq) GPLD1; glycosylphosphatidylinositol specific phospholipase D1 (A)	GO:0004621|GO:0005576
evm_model_HIC_ASM_12_744_1	THOC5	THO complex subunit 5 homolog isoform X1 [Acinonyx jubatus]	THO complex subunit 5 homolog OS=Bos taurus OX=9913 GN=THOC5 PE=2 SV=1	K13174 THO complex subunit 5 | (RefSeq) THOC5; THO complex subunit 5 homolog isoform X1 (A)	THO complex, subunit 5
evm_model_HIC_ASM_8_208	VPS11	PREDICTED: vacuolar protein sorting-associated protein 11 homolog isoform X1 [Panthera pardus]	Vacuolar protein sorting-associated protein 11 homolog OS=Homo sapiens OX=9606 GN=VPS11 PE=1 SV=1	K20179 vacuolar protein sorting-associated protein 11 | (RefSeq) VPS11; vacuolar protein sorting-associated protein 11 homolog (A)	Zinc finger, RING-type
evm_model_HIC_ASM_4_1851	--	--		--	--
evm_model_HIC_ASM_14_488	ADD3	gamma-adducin isoform 4 [Lynx pardinus]	Gamma-adducin OS=Homo sapiens OX=9606 GN=ADD3 PE=1 SV=1	K18622 adducin | (RefSeq) ADD3; adducin 3 (A)	--
evm_model_HIC_ASM_8_1212_9	MADD	MAP kinase-activating death domain protein isoform X3 [Carlito syrichta]	MAP kinase-activating death domain protein OS=Homo sapiens OX=9606 GN=MADD PE=1 SV=2	K18061 myotubularin-related protein 5/13 | (RefSeq) SBF2; SET binding factor 2 (A)	cDENN domain
evm_model_HIC_ASM_17_377	AXDND1	PREDICTED: axonemal dynein light chain domain-containing protein 1 isoform X1 [Panthera pardus]	Axonemal dynein light chain domain-containing protein 1 OS=Homo sapiens OX=9606 GN=AXDND1 PE=2 SV=1	--	Axonemal dynein light chain
evm_model_HIC_ASM_21_807_7	Stx16	PREDICTED: syntaxin-16 isoform X4 [Panthera pardus]	Syntaxin-16 OS=Mus musculus OX=10090 GN=Stx16 PE=1 SV=3	K08489 syntaxin 16 | (RefSeq) STX16; syntaxin 16 (A)	--
evm_model_HIC_ASM_21_309	MYLK2	PREDICTED: myosin light chain kinase 2, skeletal/cardiac muscle [Panthera pardus]	Myosin light chain kinase 2, skeletal/cardiac muscle OS=Bos taurus OX=9913 GN=MYLK2 PE=2 SV=1	K00907 myosin-light-chain kinase [EC:2.7.11.18] | (RefSeq) MYLK2; myosin light chain kinase 2, skeletal/cardiac muscle (A)	--
evm_model_HIC_ASM_7_82	MID1	E3 ubiquitin-protein ligase Midline-1 isoform X1 [Acinonyx jubatus]	E3 ubiquitin-protein ligase Midline-1 OS=Homo sapiens OX=9606 GN=MID1 PE=1 SV=1	K08285 midline 1 [EC:2.3.2.27] | (RefSeq) MID1; E3 ubiquitin-protein ligase Midline-1 isoform X1 (A)	GO:0008270
evm_model_HIC_ASM_14_754	SLC16A12	PREDICTED: LOW QUALITY PROTEIN: monocarboxylate transporter 12 [Panthera tigris altaica]	Monocarboxylate transporter 12 OS=Homo sapiens OX=9606 GN=SLC16A12 PE=1 SV=3	K11810 MFS transporter, MCP family, solute carrier family 16 (monocarboxylic acid transporters), member 12 | (RefSeq) SLC16A12; solute carrier family 16 member 12 (A)	--
evm_model_HIC_ASM_6_392_1	APOM	apolipoprotein M isoform X1 [Marmota flaviventris]	Apolipoprotein M OS=Sus scrofa OX=9823 GN=APOM PE=2 SV=1	--	Apolipoprotein M
evm_model_HIC_ASM_10_1803_3	PRPF3	u4 u6 small nuclear [Lynx pardinus]	U4/U6 small nuclear ribonucleoprotein Prp3 OS=Homo sapiens OX=9606 GN=PRPF3 PE=1 SV=2	K12843 U4/U6 small nuclear ribonucleoprotein PRP3 | (RefSeq) PRPF3; pre-mRNA processing factor 3 (A)	GO:0006397
evm_model_HIC_ASM_11_717_evm_model_HIC_ASM_11_718	Tmem209	PREDICTED: transmembrane protein 209 isoform X2 [Ailuropoda melanoleuca]	Transmembrane protein 209 OS=Mus musculus OX=10090 GN=Tmem209 PE=2 SV=1	--	Cytochrome B561-related
evm_model_HIC_ASM_3_1097	FCHSD1	PREDICTED: F-BAR and double SH3 domains protein 1 isoform X1 [Panthera tigris altaica]	F-BAR and double SH3 domains protein 1 OS=Homo sapiens OX=9606 GN=FCHSD1 PE=1 SV=1	K20125 F-BAR and double SH3 domains protein | (RefSeq) FCHSD1; FCH and double SH3 domains 1 (A)	GO:0005515
evm_model_HIC_ASM_19_745_2	Sugp1	SURP and G-patch domain-containing protein 1 isoform X1 [Felis catus]	SURP and G-patch domain-containing protein 1 OS=Mus musculus OX=10090 GN=Sugp1 PE=1 SV=1	K13096 splicing factor 4 | (RefSeq) SUGP1; SURP and G-patch domain-containing protein 1 isoform X1 (A)	SURP and G-patch domain-containing protein 1/2
evm_model_HIC_ASM_6_196	NRSN1	neurensin-1-like, partial [Lynx pardinus]	Neurensin-1 OS=Homo sapiens OX=9606 GN=NRSN1 PE=1 SV=1	--	--
evm_model_HIC_ASM_10_1805	CIART	circadian-associated transcriptional repressor isoform X2 [Felis catus]	Circadian-associated transcriptional repressor OS=Homo sapiens OX=9606 GN=CIART PE=1 SV=1	K21599 circadian-associated transcriptional repressor | (RefSeq) CIART; circadian-associated transcriptional repressor isoform X1 (A)	GO:0000976|GO:0032922
evm_model_HIC_ASM_10_1677	VTCN1	V-set domain-containing T-cell activation inhibitor 1 isoform X1 [Felis catus]	V-set domain-containing T-cell activation inhibitor 1 OS=Homo sapiens OX=9606 GN=VTCN1 PE=1 SV=1	K06747 immune costimulatory protein B7-H4 | (RefSeq) VTCN1; V-set domain containing T cell activation inhibitor 1 (A)	--
evm_model_HIC_ASM_0_640	TDO2	PREDICTED: tryptophan 2,3-dioxygenase [Panthera tigris altaica]	Tryptophan 2,3-dioxygenase OS=Bos taurus OX=9913 GN=TDO2 PE=2 SV=1	K00453 tryptophan 2,3-dioxygenase [EC:1.13.11.11] | (RefSeq) TDO2; tryptophan 2,3-dioxygenase (A)	--
evm_model_HIC_ASM_2_1268_2	HCFC1R1	PREDICTED: host cell factor C1 regulator 1 isoform X3 [Propithecus coquereli]	Host cell factor C1 regulator 1 OS=Bos taurus OX=9913 GN=HCFC1R1 PE=3 SV=1	--	Host cell factor C1 regulator 1
evm_model_HIC_ASM_2_1962	Nyap1	neuronal tyrosine-phosphorylated phosphoinositide-3-kinase adapter 1 [Puma concolor]	Neuronal tyrosine-phosphorylated phosphoinositide-3-kinase adapter 1 OS=Mus musculus OX=10090 GN=Nyap1 PE=1 SV=1	K17481 myosin XVI | (RefSeq) MYO16; unconventional myosin-XVI (A)	Neuronal tyrosine-phosphorylated phosphoinositide-3-kinase adapter, N-terminal
evm_model_HIC_ASM_14_635	PYROXD2	pyridine nucleotide-disulfide oxidoreductase domain-containing protein 2 isoform X6 [Acinonyx jubatus]	Pyridine nucleotide-disulfide oxidoreductase domain-containing protein 2 OS=Pongo abelii OX=9601 GN=PYROXD2 PE=2 SV=1	K00280 lysyl oxidase-like protein 2/3/4 [EC:1.4.3.-] | (RefSeq) lysyl oxidase homolog 4-like (A)	--
evm_model_HIC_ASM_5_1429	LRRC23	PREDICTED: leucine-rich repeat-containing protein 23 [Panthera pardus]	Leucine-rich repeat-containing protein 23 OS=Bos taurus OX=9913 GN=LRRC23 PE=2 SV=1	K14696 solute carrier family 30 (zinc transporter), member 9 | (RefSeq) cation efflux family protein (A)	GO:0005515
evm_model_HIC_ASM_1_820_2	ZNF148	PREDICTED: zinc finger protein 148 isoform X1 [Orcinus orca]	Zinc finger protein 148 OS=Bos taurus OX=9913 GN=ZNF148 PE=2 SV=1	K09229 KRAB and SCAN domains-containing zinc finger protein | (RefSeq) zinc finger protein 568-like (A)	GO:0003676
evm_model_HIC_ASM_5_1406	CLEC4D	PREDICTED: C-type lectin domain family 4 member D [Panthera tigris altaica]	C-type lectin domain family 4 member D OS=Homo sapiens OX=9606 GN=CLEC4D PE=1 SV=2	K10058 C-type lectin domain family 4 member D | (RefSeq) CLEC4D; C-type lectin domain family 4 member D (A)	--
evm_model_HIC_ASM_3_1251	FSTL4	follistatin-related protein 4 isoform X2 [Acinonyx jubatus]	Follistatin-related protein 4 OS=Homo sapiens OX=9606 GN=FSTL4 PE=2 SV=3	K06766 neogenin | (RefSeq) putative neogenin (A)	Immunoglobulin-like domain
evm_model_HIC_ASM_2_1541_1	CRYM	PREDICTED: ketimine reductase mu-crystallin [Leptonychotes weddellii]	Ketimine reductase mu-crystallin OS=Bos taurus OX=9913 GN=CRYM PE=2 SV=1	K18258 thiomorpholine-carboxylate dehydrogenase [EC:1.5.1.25] | (RefSeq) CRYM; crystallin mu (A)	Ornithine cyclodeaminase/mu-crystallin
evm_model_HIC_ASM_19_1403_3	Klf15	PREDICTED: Krueppel-like factor 15 [Panthera tigris altaica]	Krueppel-like factor 15 OS=Mus musculus OX=10090 GN=Klf15 PE=1 SV=1	K09210 krueppel-like factor 15 | (RefSeq) Krueppel-like factor 15 (A)	--
evm_model_HIC_ASM_10_1329_1	C1orf52	UPF0690 protein C1orf52 homolog [Felis catus]	UPF0690 protein C1orf52 OS=Homo sapiens OX=9606 GN=C1orf52 PE=1 SV=1	--	Protein of unknown function DUF4660
evm_model_HIC_ASM_4_1826_1	MRPS11	28s ribosomal protein [Lynx pardinus]	28S ribosomal protein S11, mitochondrial OS=Bos taurus OX=9913 GN=MRPS11 PE=1 SV=2	K02948 small subunit ribosomal protein S11 | (RefSeq) MRPS11; mitochondrial ribosomal protein S11 (A)	GO:0003735|GO:0005840|GO:0006412
evm_model_HIC_ASM_13_335_2	RBKS	ribokinase isoform X2 [Felis catus]	Ribokinase OS=Homo sapiens OX=9606 GN=RBKS PE=1 SV=1	K00852 ribokinase [EC:2.7.1.15] | (RefSeq) RBKS; ribokinase (A)	Carbohydrate kinase PfkB
evm_model_HIC_ASM_2_971	EPB41L5	band 4.1-like protein 5 isoform X3 [Felis catus]	Band 4.1-like protein 5 OS=Homo sapiens OX=9606 GN=EPB41L5 PE=1 SV=3	K21111 band 4.1-like protein 4B | (RefSeq) EPB41L4B; erythrocyte membrane protein band 4.1 like 4B (A)	FERM, C-terminal PH-like domain
evm_model_HIC_ASM_18_1254_4	CLEC18C	C-type lectin domain family 18 member C-like isoform X1 [Acinonyx jubatus]	C-type lectin domain family 18 member C OS=Homo sapiens OX=9606 GN=CLEC18C PE=2 SV=2	K22682 c-type lectin domain family 18 | (RefSeq) C-type lectin domain family 18 member A-like isoform X3 (A)	EGF-like domain
evm_model_HIC_ASM_0_761	CLGN	unnamed protein product [Gulo gulo]	Calmegin OS=Canis lupus familiaris OX=9615 GN=CLGN PE=1 SV=2	K09551 calmegin | (RefSeq) CLGN; calmegin precursor (A)	GO:0005509|GO:0005783|GO:0006457|GO:0051082
evm_model_HIC_ASM_18_722	WDR87	Hypothetical predicted protein [Lynx pardinus]	WD repeat-containing protein 87 OS=Homo sapiens OX=9606 GN=WDR87 PE=1 SV=3	K11499 centromere protein F | (RefSeq) cenpf; centromere protein F isoform X1 (A)	--
evm_model_HIC_ASM_19_782_1	CCR9	c-c chemokine receptor type 9 [Lynx pardinus]	C-C chemokine receptor type 9 OS=Homo sapiens OX=9606 GN=CCR9 PE=1 SV=2	K04184 C-C chemokine receptor type 9 | (RefSeq) CCR9; C-C chemokine receptor type 9 isoform X1 (A)	GO:0016021
evm_model_HIC_ASM_5_222_1	NAGA	PREDICTED: alpha-N-acetylgalactosaminidase isoform X2 [Ailuropoda melanoleuca]	Alpha-N-acetylgalactosaminidase OS=Bos taurus OX=9913 GN=NAGA PE=2 SV=1	K01204 alpha-N-acetylgalactosaminidase [EC:3.2.1.49] | (RefSeq) NAGA; alpha-N-acetylgalactosaminidase (A)	GO:0004553|GO:0005975
evm_model_HIC_ASM_10_1761	RFX5	DNA-binding protein RFX5 isoform X1 [Callorhinus ursinus]	DNA-binding protein RFX5 OS=Homo sapiens OX=9606 GN=RFX5 PE=1 SV=1	K08061 regulatory factor X 5 | (RefSeq) RFX5; DNA-binding protein RFX5 isoform X1 (A)	GO:0003677|GO:0006355
evm_model_HIC_ASM_3_762_evm_model_HIC_ASM_3_763_evm_model_HIC_ASM_3_764	ST8SIA4	PREDICTED: CMP-N-acetylneuraminate-poly-alpha-2,8-sialyltransferase isoform X1 [Mustela putorius furo]	CMP-N-acetylneuraminate-poly-alpha-2,8-sialyltransferase OS=Pan troglodytes OX=9598 GN=ST8SIA4 PE=2 SV=1	K06614 alpha-N-acetyl-neuraminate alpha-2,8-sialyltransferase (sialyltransferase 8D) [EC:2.4.99.-] | (RefSeq) ST8SIA4; LOW QUALITY PROTEIN: CMP-N-acetylneuraminate-poly-alpha-2,8-sialyltransferase (A)	--
evm_model_HIC_ASM_19_1259	PPARG	peroxisome proliferator-activated receptor gamma isoform X2 [Acinonyx jubatus]	Peroxisome proliferator-activated receptor gamma OS=Canis lupus familiaris OX=9615 GN=PPARG PE=2 SV=1	K08530 peroxisome proliferator-activated receptor gamma | (RefSeq) PPARG; peroxisome proliferator activated receptor gamma (A)	Nuclear hormone receptor, ligand-binding domain
evm_model_HIC_ASM_12_531	AFG3L2	AFG3-like protein 2 isoform X2 [Phyllostomus discolor]	AFG3-like protein 2 OS=Bos taurus OX=9913 GN=AFG3L2 PE=2 SV=1	K08956 AFG3 family protein [EC:3.4.24.-] | (RefSeq) AFG3L2; AFG3-like protein 2 isoform X2 (A)	GO:0005524
evm_model_HIC_ASM_5_697	PTPRB	receptor-type tyrosine-protein phosphatase beta isoform X3 [Canis lupus familiaris]	Receptor-type tyrosine-protein phosphatase beta OS=Homo sapiens OX=9606 GN=PTPRB PE=1 SV=3	K05694 receptor-type tyrosine-protein phosphatase beta [EC:3.1.3.48] | (RefSeq) PTPRB; receptor-type tyrosine-protein phosphatase beta isoform X1 (A)	GO:0005515
evm_model_HIC_ASM_18_774_10	Lin37	protein lin-37 homolog [Canis lupus familiaris]	Protein lin-37 homolog OS=Mus musculus OX=10090 GN=Lin37 PE=1 SV=1	K21774 protein lin-37 | (RefSeq) LIN37; protein lin-37 homolog isoform X2 (A)	GO:0017053
evm_model_HIC_ASM_2_1921_2	ZNHIT1	zinc finger HIT domain-containing protein 1 isoform X1 [Pteropus vampyrus]	Zinc finger HIT domain-containing protein 1 OS=Homo sapiens OX=9606 GN=ZNHIT1 PE=1 SV=1	K11663 zinc finger HIT domain-containing protein 1 | (RefSeq) ZNHIT1; zinc finger HIT-type containing 1 (A)	Zinc finger, HIT-type
evm_model_HIC_ASM_2_1720	SRCAP	helicase SRCAP isoform X3 [Acinonyx jubatus]	Helicase SRCAP OS=Homo sapiens OX=9606 GN=SRCAP PE=1 SV=3	K11661 helicase SRCAP [EC:3.6.4.-] | (RefSeq) SRCAP; helicase SRCAP isoform X1 (A)	GO:0003677
evm_model_HIC_ASM_6_70	RIOK1	PREDICTED: serine/threonine-protein kinase RIO1 isoform X1 [Panthera tigris altaica]	Serine/threonine-protein kinase RIO1 OS=Homo sapiens OX=9606 GN=RIOK1 PE=1 SV=2	K07178 RIO kinase 1 [EC:2.7.11.1] | (RefSeq) RIOK1; RIO kinase 1 (A)	--
evm_model_HIC_ASM_6_898	FAM135A	protein FAM135A isoform X9 [Felis catus]	Protein FAM135A OS=Homo sapiens OX=9606 GN=FAM135A PE=1 SV=2	--	--
evm_model_HIC_ASM_16_377	CDADC1	cytidine and dCMP deaminase domain-containing protein 1 [Felis catus]	Cytidine and dCMP deaminase domain-containing protein 1 OS=Macaca fascicularis OX=9541 GN=CDADC1 PE=2 SV=1	K01493 dCMP deaminase [EC:3.5.4.12] | (RefSeq) uncharacterized protein (A)	--
evm_model_HIC_ASM_2_933	GPR39	G-protein coupled receptor 39 [Puma concolor]	G-protein coupled receptor 39 OS=Sus scrofa OX=9823 GN=GPR39 PE=2 SV=1	K08412 G protein-coupled receptor 39 | (RefSeq) GPR39; G-protein coupled receptor 39 (A)	--
evm_model_HIC_ASM_10_1808_4	CA14	carbonic anhydrase 14 isoform X3 [Acinonyx jubatus]	Carbonic anhydrase 14 OS=Homo sapiens OX=9606 GN=CA14 PE=1 SV=1	K01672 carbonic anhydrase [EC:4.2.1.1] | (RefSeq) CA14; carbonic anhydrase 14 (A)	Alpha carbonic anhydrase domain
evm_model_HIC_ASM_2_314	Asic4	PREDICTED: acid-sensing ion channel 4 [Panthera pardus]	Acid-sensing ion channel 4 OS=Rattus norvegicus OX=10116 GN=Asic4 PE=2 SV=1	K04831 acid-sensing ion channel 4 | (RefSeq) ASIC4, ACCN4; acid sensing ion channel subunit family member 4 (A)	--
evm_model_HIC_ASM_8_1498_8	SNX15	sorting nexin-15 [Felis catus]	Sorting nexin-15 OS=Bos taurus OX=9913 GN=SNX15 PE=2 SV=1	K17927 sorting nexin-15 | (RefSeq) SNX15; sorting nexin 15 (A)	GO:0035091
evm_model_HIC_ASM_17_1086	EXO1	exonuclease 1 [Lynx pardinus]	Exonuclease 1 OS=Homo sapiens OX=9606 GN=EXO1 PE=1 SV=2	K10746 exonuclease 1 [EC:3.1.-.-] | (RefSeq) EXO1; exonuclease 1 isoform X1 (A)	GO:0004518|GO:0006281
evm_model_HIC_ASM_1_706	Rtp1	receptor-transporting protein 1 [Neomonachus schauinslandi]	Receptor-transporting protein 1 OS=Mus musculus OX=10090 GN=Rtp1 PE=1 SV=1	--	Receptor-transporting protein 1
evm_model_HIC_ASM_4_1478	LCTL	lactase-like protein [Vulpes vulpes]	Lactase-like protein OS=Homo sapiens OX=9606 GN=LCTL PE=1 SV=2	K01229 lactase-phlorizin hydrolase [EC:3.2.1.108 3.2.1.62] | (RefSeq) lactase-phlorizin hydrolase-like (A)	GO:0004553|GO:0005975
evm_model_HIC_ASM_5_1448	ACRBP	acrosin-binding protein [Camelus ferus]	Acrosin-binding protein (Fragment) OS=Sus scrofa OX=9823 GN=ACRBP PE=1 SV=1	K11346 inhibitor of growth protein 4 | (RefSeq) Ing4; inhibitor of growth family, member 4 (A)	Proacrosin binding sp32
evm_model_HIC_ASM_1_1014	IMPG2	interphotoreceptor matrix proteoglycan [Lynx pardinus]	Interphotoreceptor matrix proteoglycan 2 OS=Homo sapiens OX=9606 GN=IMPG2 PE=1 SV=3	K19017 interphotoreceptor matrix proteoglycan 2 | (RefSeq) IMPG2; interphotoreceptor matrix proteoglycan 2 (A)	EGF-like domain
evm_model_HIC_ASM_0_30	DKK4	hypothetical protein EI555_010660 [Monodon monoceros]	Dickkopf-related protein 4 OS=Homo sapiens OX=9606 GN=DKK4 PE=1 SV=1	K02165 dickkopf | (RefSeq) DKK4; dickkopf WNT signaling pathway inhibitor 4 (A)	Dickkopf-like protein
evm_model_HIC_ASM_8_209_2	HMBS	porphobilinogen deaminase isoform 1a [Felis catus]	Porphobilinogen deaminase OS=Homo sapiens OX=9606 GN=HMBS PE=1 SV=2	K01749 hydroxymethylbilane synthase [EC:2.5.1.61] | (RefSeq) HMBS; hydroxymethylbilane synthase (A)	GO:0004418|GO:0033014
evm_model_HIC_ASM_9_1016	KANK1	KN motif and ankyrin repeat domain-containing protein 1 isoform X1 [Acinonyx jubatus]	KN motif and ankyrin repeat domain-containing protein 1 OS=Homo sapiens OX=9606 GN=KANK1 PE=1 SV=3	K22808 KN motif and ankyrin repeat domain-containing protein | (RefSeq) KANK1; KN motif and ankyrin repeat domain-containing protein 1 isoform X4 (A)	--
evm_model_HIC_ASM_11_506	CREB5	cyclic AMP-responsive element-binding protein 5 isoform X2 [Homo sapiens]	Cyclic AMP-responsive element-binding protein 5 OS=Homo sapiens OX=9606 GN=CREB5 PE=1 SV=3	K09047 cyclic AMP-responsive element-binding protein 5 | (RefSeq) CREB5; cAMP responsive element binding protein 5 (A)	--
evm_model_HIC_ASM_13_379	TTC27	PREDICTED: tetratricopeptide repeat protein 27 [Panthera tigris altaica]	Tetratricopeptide repeat protein 27 OS=Homo sapiens OX=9606 GN=TTC27 PE=1 SV=1	K10586 baculoviral IAP repeat-containing protein 6 (apollon) [EC:2.3.2.23] | (GenBank) unnamed protein product (A)	GO:0005515
evm_model_HIC_ASM_16_554	TNFRSF19	tumor necrosis factor receptor superfamily member 19 isoform X4 [Felis catus]	Tumor necrosis factor receptor superfamily member 19 OS=Homo sapiens OX=9606 GN=TNFRSF19 PE=1 SV=1	K05155 tumor necrosis factor receptor superfamily member 19 | (RefSeq) TNFRSF19; TNF receptor superfamily member 19 (A)	Tumour necrosis factor receptor 19
evm_model_HIC_ASM_2_1665	TBX6	T-box transcription factor TBX6 [Felis catus]	T-box transcription factor TBX6 OS=Homo sapiens OX=9606 GN=TBX6 PE=1 SV=2	K10180 T-box protein 6 | (RefSeq) TBX6; T-box transcription factor TBX6 (A)	GO:0003700|GO:0005634|GO:0006355
evm_model_HIC_ASM_14_967	P4HA1	PREDICTED: prolyl 4-hydroxylase subunit alpha-1 isoform X2 [Leptonychotes weddellii]	Prolyl 4-hydroxylase subunit alpha-1 OS=Bos taurus OX=9913 GN=P4HA1 PE=1 SV=1	K00472 prolyl 4-hydroxylase [EC:1.14.11.2] | (RefSeq) P4HA1; prolyl 4-hydroxylase subunit alpha-1 isoform X1 (A)	GO:0004656|GO:0005783|GO:0016702|GO:0055114
evm_model_HIC_ASM_2_1301	Cluap1	PREDICTED: clusterin-associated protein 1 isoform X4 [Mustela putorius furo]	Clusterin-associated protein 1 OS=Rattus norvegicus OX=10116 GN=Cluap1 PE=1 SV=1	K19684 clusterin-associated protein 1 | (RefSeq) CLUAP1; clusterin-associated protein 1 isoform X1 (A)	Clusterin-associated protein-1
evm_model_HIC_ASM_16_157	UBAC2	ubiquitin-associated domain-containing protein 2 isoform X5 [Acinonyx jubatus]	Ubiquitin-associated domain-containing protein 2 OS=Macaca fascicularis OX=9541 GN=UBAC2 PE=2 SV=1	K14589 cap1 methyltransferase [EC:2.1.1.57] | (RefSeq) UBAC2; UBA domain containing 2 (A)	--
evm_model_HIC_ASM_1_465	DHX36	ATP-dependent RNA helicase DHX36 isoform X1 [Puma concolor]	ATP-dependent DNA/RNA helicase DHX36 OS=Homo sapiens OX=9606 GN=DHX36 PE=1 SV=2	K14442 ATP-dependent RNA helicase DHX36 [EC:3.6.4.13] | (RefSeq) DHX36; LOW QUALITY PROTEIN: ATP-dependent DNA/RNA helicase DHX36 (A)	Domain of unknown function DUF1605
evm_model_HIC_ASM_11_688_evm_model_HIC_ASM_11_689	CALU	calumenin isoform X1 [Neomonachus schauinslandi]	Calumenin OS=Homo sapiens OX=9606 GN=CALU PE=1 SV=2	K12804 proline-serine-threonine phosphatase interacting protein 1 | (RefSeq) proline-serine-threonine phosphatase-interacting protein 1 (A)	--
evm_model_HIC_ASM_6_854	COL21A1	collagen alpha-1(XXI) chain isoform X2 [Acinonyx jubatus]	Collagen alpha-1(XXI) chain OS=Homo sapiens OX=9606 GN=COL21A1 PE=2 SV=1	K16629 collagen, type XXI, alpha | (RefSeq) COL21A1; collagen alpha-1(XXI) chain isoform X1 (A)	--
evm_model_HIC_ASM_0_1039	SPARCL1	SPARC-like protein 1 isoform X1 [Felis catus]	SPARC-like protein 1 OS=Homo sapiens OX=9606 GN=SPARCL1 PE=1 SV=2	K12819 pre-mRNA-processing factor SLU7 | (RefSeq) uncharacterized protein (A)	--
evm_model_HIC_ASM_3_238	C5orf22	UPF0489 protein C5orf22 homolog isoform X1 [Acinonyx jubatus]	UPF0489 protein C5orf22 OS=Homo sapiens OX=9606 GN=C5orf22 PE=1 SV=2	--	Uncharacterised protein family UPF0489
evm_model_HIC_ASM_20_1278_8	DNAJC7	PREDICTED: dnaJ homolog subfamily C member 7 isoform X3 [Ceratotherium simum simum]	DnaJ homolog subfamily C member 7 OS=Homo sapiens OX=9606 GN=DNAJC7 PE=1 SV=2	K09527 DnaJ homolog subfamily C member 7 | (RefSeq) DNAJC7; dnaJ homolog subfamily C member 7 isoform X1 (A)	GO:0005515
evm_model_HIC_ASM_21_343	Bpifb4	PREDICTED: BPI fold-containing family B member 4 [Panthera tigris altaica]	BPI fold-containing family B member 4 OS=Rattus norvegicus OX=10116 GN=Bpifb4 PE=2 SV=2	K05399 lipopolysaccharide-binding protein | (RefSeq) LBP; lipopolysaccharide-binding protein isoform X1 (A)	GO:0008289
evm_model_HIC_ASM_14_564_2	NOLC1	nucleolar and coiled-body phosphoprotein 1 isoform X2 [Felis catus]	Nucleolar and coiled-body phosphoprotein 1 OS=Homo sapiens OX=9606 GN=NOLC1 PE=1 SV=2	K11294 nucleolin | (RefSeq) nucleolar and coiled-body phosphoprotein 1 (A)	GO:0005730
evm_model_HIC_ASM_9_329	GAPVD1	PREDICTED: GTPase-activating protein and VPS9 domain-containing protein 1 isoform X2 [Panthera pardus]	GTPase-activating protein and VPS9 domain-containing protein 1 OS=Homo sapiens OX=9606 GN=GAPVD1 PE=1 SV=2	K05767 Ras GTPase-activating-like protein IQGAP2/3 | (RefSeq) GTPase-activating protein-like (A)	GO:0043087
evm_model_HIC_ASM_5_885	TESPA1	PREDICTED: LOW QUALITY PROTEIN: protein TESPA1 [Panthera tigris altaica]	Protein TESPA1 OS=Homo sapiens OX=9606 GN=TESPA1 PE=1 SV=2	K09079 neurogenic differentiation factor 4 | (RefSeq) neurogenic differentiation factor 4-like (A)	--
evm_model_HIC_ASM_5_857	IKZF4	zinc finger protein Eos isoform X4 [Zalophus californianus]	Zinc finger protein Eos OS=Homo sapiens OX=9606 GN=IKZF4 PE=1 SV=2	K09220 IKAROS family zinc finger protein | (RefSeq) IKZF4; IKAROS family zinc finger 4 (A)	--
evm_model_HIC_ASM_20_110_2	NOS2	PREDICTED: nitric oxide synthase, inducible isoform X2 [Panthera pardus]	Nitric oxide synthase, inducible OS=Bos taurus OX=9913 GN=NOS2 PE=2 SV=3	K13241 nitric-oxide synthase, inducible [EC:1.14.13.39] | (RefSeq) NOS2; nitric oxide synthase, inducible isoform X2 (A)	GO:0016491|GO:0055114
evm_model_HIC_ASM_13_408_4	RMDN2	regulator of microtubule dynamics protein 2 isoform X4 [Zalophus californianus]	Regulator of microtubule dynamics protein 2 OS=Bos taurus OX=9913 GN=RMDN2 PE=2 SV=2	K23293 regulator of microtubule dynamics protein 3 | (RefSeq) RMDN3; regulator of microtubule dynamics protein 3 (A)	--
evm_model_HIC_ASM_7_1234	ZNF185	zinc finger protein 185 isoform X5 [Zalophus californianus]	Zinc finger protein 185 OS=Homo sapiens OX=9606 GN=ZNF185 PE=1 SV=3	K07748 sterol-4alpha-carboxylate 3-dehydrogenase (decarboxylating) [EC:1.1.1.170] | (RefSeq) NSDHL, ZNF185; NAD(P) dependent steroid dehydrogenase-like (A)	GO:0015629|GO:0051015
evm_model_HIC_ASM_3_270	SPEF2	sperm flagellar protein 2 [Acinonyx jubatus]	Sperm flagellar protein 2 OS=Homo sapiens OX=9606 GN=SPEF2 PE=1 SV=2	K00939 adenylate kinase [EC:2.7.4.3] | (RefSeq) adenylate kinase 3 (A)	--
evm_model_HIC_ASM_3_681	NSD1	histone-lysine n- [Lynx pardinus]	Histone-lysine N-methyltransferase, H3 lysine-36 and H4 lysine-20 specific OS=Homo sapiens OX=9606 GN=NSD1 PE=1 SV=1	K15588 histone-lysine N-methyltransferase NSD1 [EC:2.1.1.43] | (RefSeq) NSD1; histone-lysine N-methyltransferase, H3 lysine-36 and H4 lysine-20 specific isoform X1 (A)	GO:0005634|GO:0018024
evm_model_HIC_ASM_6_367	MRPS18B	alpha-tubulin n-acetyltransferase [Lynx pardinus]	28S ribosomal protein S18b, mitochondrial OS=Sus scrofa OX=9823 GN=MRPS18B PE=1 SV=1	K16174 small subunit ribosomal protein S18b, mitochondrial | (RefSeq) MRPS18B; 28S ribosomal protein S18b, mitochondrial isoform X1 (A)	--
evm_model_HIC_ASM_19_608	C19orf44	Hypothetical predicted protein [Lynx pardinus]	Uncharacterized protein C19orf44 OS=Homo sapiens OX=9606 GN=C19orf44 PE=1 SV=1	--	Domain of unknown function DUF4614
evm_model_HIC_ASM_7_446_2	GRIPAP1	grip1-associated protein 1 isoform 1 [Lynx pardinus]	GRIP1-associated protein 1 OS=Homo sapiens OX=9606 GN=GRIPAP1 PE=1 SV=2	--	GRIP1-associated protein 1
evm_model_HIC_ASM_10_1629	HIPK1	homeodomain-interacting protein kinase 1 isoform X4 [Ursus arctos horribilis]	Homeodomain-interacting protein kinase 1 OS=Homo sapiens OX=9606 GN=HIPK1 PE=1 SV=1	K08826 homeodomain interacting protein kinase [EC:2.7.11.1] | (RefSeq) Hipk1; homeodomain-interacting protein kinase 1 isoform X1 (A)	--
evm_model_HIC_ASM_2_850_1	RIF1	telomere-associated protein RIF1 isoform X1 [Puma concolor]	Telomere-associated protein RIF1 OS=Homo sapiens OX=9606 GN=RIF1 PE=1 SV=2	K11138 telomere-associated protein RIF1 | (RefSeq) RIF1; telomere-associated protein RIF1 isoform X1 (A)	Telomere-associated protein Rif1, N-terminal
evm_model_HIC_ASM_18_612	EXOSC5	PREDICTED: exosome complex component RRP46 [Equus przewalskii]	Exosome complex component RRP46 OS=Homo sapiens OX=9606 GN=EXOSC5 PE=1 SV=1	K12590 exosome complex component RRP46 | (RefSeq) EXOSC5; exosome component 5 (A)	Exoribonuclease, phosphorolytic domain 1
evm_model_HIC_ASM_8_959	UEVLD	ubiquitin-conjugating enzyme E2 variant 3 isoform X2 [Acinonyx jubatus]	Ubiquitin-conjugating enzyme E2 variant 3 OS=Homo sapiens OX=9606 GN=UEVLD PE=1 SV=2	K00016 L-lactate dehydrogenase [EC:1.1.1.27] | (RefSeq) Ldha, Ldh1, Ldhm, l7R2; lactate dehydrogenase A (A)	GO:0006464|GO:0015031
evm_model_HIC_ASM_12_525	MPPE1	metallophosphoesterase 1 isoform X3 [Felis catus]	Metallophosphoesterase 1 OS=Ailuropoda melanoleuca OX=9646 GN=MPPE1 PE=3 SV=1	K23362 ethanolamine phosphate phosphodiesterase [EC:3.1.-.-] | (RefSeq) MPPE1; metallophosphoesterase 1 isoform X1 (A)	GO:0006506
evm_model_HIC_ASM_1_884	GPR156	probable g-protein coupled receptor [Lynx pardinus]	Probable G-protein coupled receptor 156 OS=Homo sapiens OX=9606 GN=GPR156 PE=2 SV=2	K04617 gamma-aminobutyric acid type B receptor-like | (RefSeq) GPR156; G protein-coupled receptor 156 (A)	GO:0004930|GO:0007186|GO:0016021
evm_model_HIC_ASM_2_359	PLCD4	1-phosphatidylinositol 4,5-bisphosphate phosphodiesterase delta-4 isoform X4 [Felis catus]	1-phosphatidylinositol 4,5-bisphosphate phosphodiesterase delta-4 OS=Bos taurus OX=9913 GN=PLCD4 PE=1 SV=2	K05857 phosphatidylinositol phospholipase C, delta [EC:3.1.4.11] | (RefSeq) PLCD4; 1-phosphatidylinositol 4,5-bisphosphate phosphodiesterase delta-4 isoform X1 (A)	Phosphatidylinositol-specific phospholipase C, X domain
evm_model_HIC_ASM_17_636	UAP1	PREDICTED: UDP-N-acetylhexosamine pyrophosphorylase isoform X1 [Panthera tigris altaica]	UDP-N-acetylhexosamine pyrophosphorylase OS=Homo sapiens OX=9606 GN=UAP1 PE=1 SV=3	K00972 UDP-N-acetylglucosamine/UDP-N-acetylgalactosamine diphosphorylase [EC:2.7.7.23 2.7.7.83] | (RefSeq) UAP1; LOW QUALITY PROTEIN: UDP-N-acetylhexosamine pyrophosphorylase (A)	UDP-sugar pyrophosphorylase
evm_model_HIC_ASM_5_888	NCKAP1L	nck-associated protein 1-like [Lynx pardinus]	Nck-associated protein 1-like OS=Homo sapiens OX=9606 GN=NCKAP1L PE=1 SV=3	K05750 NCK-associated protein 1 | (RefSeq) NCKAP1L; nck-associated protein 1-like isoform X1 (A)	GO:0004114|GO:0007165
evm_model_HIC_ASM_0_1285	PDGFRA	platelet-derived growth factor receptor alpha [Acinonyx jubatus]	Platelet-derived growth factor receptor alpha OS=Homo sapiens OX=9606 GN=PDGFRA PE=1 SV=1	K04363 platelet-derived growth factor receptor alpha [EC:2.7.10.1] | (RefSeq) PDGFRA; platelet-derived growth factor receptor alpha (A)	--
evm_model_HIC_ASM_8_1590_1	CCS	copper chaperone for superoxide dismutase isoform X1 [Bos taurus]	Copper chaperone for superoxide dismutase OS=Homo sapiens OX=9606 GN=CCS PE=1 SV=1	K04569 copper chaperone for superoxide dismutase | (RefSeq) CCS; copper chaperone for superoxide dismutase isoform X1 (A)	Superoxide dismutase (Cu/Zn) / superoxide dismutase copper chaperone
evm_model_HIC_ASM_0_90	ERLIN2	erlin-2 [Felis catus]	Erlin-2 OS=Pongo abelii OX=9601 GN=ERLIN2 PE=2 SV=1	K23341 erlin | (RefSeq) ERLIN2; erlin-2 (A)	--
evm_model_HIC_ASM_20_1153_7	ACBD4	PREDICTED: acyl-CoA-binding domain-containing protein 4 isoform X6 [Panthera tigris altaica]	Acyl-CoA-binding domain-containing protein 4 OS=Bos taurus OX=9913 GN=ACBD4 PE=2 SV=1	K15189 protein HEXIM1/2 | (RefSeq) uncharacterized protein LOC104132349 (A)	--
evm_model_HIC_ASM_19_740_1	RFXANK	PREDICTED: DNA-binding protein RFXANK isoform X1 [Odobenus rosmarus divergens]	DNA-binding protein RFXANK OS=Homo sapiens OX=9606 GN=RFXANK PE=1 SV=2	K08062 regulatory factor X-associated ankyrin-containing protein | (RefSeq) RFXANK; DNA-binding protein RFXANK isoform X1 (A)	GO:0005515
evm_model_HIC_ASM_12_742_3	AP1B1	PREDICTED: AP-1 complex subunit beta-1 isoform X2 [Gorilla gorilla gorilla]	AP-1 complex subunit beta-1 OS=Homo sapiens OX=9606 GN=AP1B1 PE=1 SV=2	K12392 AP-1 complex subunit beta-1 | (RefSeq) AP1B1; AP-1 complex subunit beta-1 isoform X1 (A)	GO:0006886|GO:0016192|GO:0030117
evm_model_HIC_ASM_21_402	CNBD2	cyclic nucleotide-binding domain-containing protein 2 isoform X1 [Felis catus]	Cyclic nucleotide-binding domain-containing protein 2 OS=Macaca fascicularis OX=9541 GN=CNBD2 PE=2 SV=1	K17532 STE20-related kinase adapter protein beta | (RefSeq) cyclic nucleotide-binding domain-containing protein 2-like (A)	Cyclic nucleotide-binding domain-containing protein 2
evm_model_HIC_ASM_4_470	UBR7	PREDICTED: putative E3 ubiquitin-protein ligase UBR7 [Panthera pardus]	Putative E3 ubiquitin-protein ligase UBR7 OS=Homo sapiens OX=9606 GN=UBR7 PE=1 SV=2	K11979 E3 ubiquitin-protein ligase UBR7 [EC:2.3.2.27] | (RefSeq) UBR7; putative E3 ubiquitin-protein ligase UBR7 (A)	GO:0008270|GO:0061630
evm_model_HIC_ASM_3_819	MEF2C	MADS box transcription enhancer factor 2, polypeptide C (myocyte enhancer factor 2C), isoform CRA_d [Homo sapiens]	Myocyte-specific enhancer factor 2C OS=Pongo abelii OX=9601 GN=MEF2C PE=2 SV=1	K04454 MADS-box transcription enhancer factor 2C | (RefSeq) MEF2C; myocyte enhancer factor 2C (A)	Holliday junction regulator protein family C-terminal
evm_model_HIC_ASM_6_257	PRSS16	thymus-specific serine protease [Felis catus]	Thymus-specific serine protease OS=Homo sapiens OX=9606 GN=PRSS16 PE=2 SV=2	K09649 thymus-specific serine protease [EC:3.4.-.-] | (RefSeq) PRSS16; thymus-specific serine protease (A)	GO:0006508|GO:0008236
evm_model_HIC_ASM_13_814_3	CCDC88A	girdin isoform X1 [Callorhinus ursinus]	Girdin OS=Homo sapiens OX=9606 GN=CCDC88A PE=1 SV=2	K23403 spermatid-associated protein | (RefSeq) protein Daple-like (A)	GO:0005515
evm_model_HIC_ASM_5_768	SLC16A7	monocarboxylate transporter 2 [Acinonyx jubatus]	Monocarboxylate transporter 2 OS=Homo sapiens OX=9606 GN=SLC16A7 PE=1 SV=2	K08184 MFS transporter, MCP family, solute carrier family 16 (monocarboxylic acid transporters), member 7 | (RefSeq) SLC16A7; monocarboxylate transporter 2 (A)	GO:0005887|GO:0008028|GO:0015718|GO:1901475
evm_model_HIC_ASM_6_1413_1	PPIL4	hypothetical protein Cadr_00010180 [Camelus dromedarius]	Peptidyl-prolyl cis-trans isomerase-like 4 OS=Homo sapiens OX=9606 GN=PPIL4 PE=1 SV=1	K12735 peptidyl-prolyl cis-trans isomerase-like 4 [EC:5.2.1.8] | (RefSeq) PPIL4; peptidylprolyl isomerase like 4 (A)	GO:0000413|GO:0003755
evm_model_HIC_ASM_0_62	TM2D2	TM2 domain-containing protein 2 [Felis catus]	TM2 domain-containing protein 2 OS=Homo sapiens OX=9606 GN=TM2D2 PE=2 SV=1	K09488 TNF receptor-associated protein 1 | (RefSeq) heat shock protein HtpG (A)	TM2 domain
evm_model_HIC_ASM_8_314	CDON	cell adhesion [Lynx pardinus]	Cell adhesion molecule-related/down-regulated by oncogenes OS=Homo sapiens OX=9606 GN=CDON PE=1 SV=2	K20033 cell adhesion molecule-related/down-regulated by oncogenes | (RefSeq) CDON; cell adhesion associated, oncogene regulated (A)	Immunoglobulin subtype 2
evm_model_HIC_ASM_5_1300	ERP27	endoplasmic reticulum resident protein 27 isoform X2 [Acinonyx jubatus]	Endoplasmic reticulum resident protein 27 OS=Homo sapiens OX=9606 GN=ERP27 PE=1 SV=1	K20355 endoplasmic reticulum protein 27 | (RefSeq) ERP27; endoplasmic reticulum resident protein 27 isoform X2 (A)	--
evm_model_HIC_ASM_1_244	DPH3	DPH3 homolog isoform X1 [Pteropus alecto]	DPH3 homolog OS=Bos taurus OX=9913 GN=DPH3 PE=3 SV=1	K15455 diphthamide biosynthesis protein 3 | (RefSeq) DPH3; DPH3 homolog (A)	--
evm_model_HIC_ASM_4_1977_4	FAH	fumarylacetoacetase-like [Eumetopias jubatus]	Fumarylacetoacetase OS=Bos taurus OX=9913 GN=FAH PE=2 SV=1	K01555 fumarylacetoacetase [EC:3.7.1.2] | (RefSeq) FAH; fumarylacetoacetase isoform X2 (A)	GO:0004334|GO:0009072
evm_model_HIC_ASM_0_802_evm_model_HIC_ASM_0_803	Abhd18	PREDICTED: protein ABHD18 isoform X1 [Callithrix jacchus]	Protein ABHD18 OS=Mus musculus OX=10090 GN=Abhd18 PE=2 SV=1	--	Abhydrolase domain containing 18
evm_model_HIC_ASM_19_775	LIMD1	lim domain-containing protein 1 [Lynx pardinus]	LIM domain-containing protein 1 OS=Bos taurus OX=9913 GN=LIMD1 PE=3 SV=1	K16682 LIM domain-containing protein | (RefSeq) LIMD1; LIM domain-containing protein 1 (A)	--
evm_model_HIC_ASM_21_385	EDEM2	ER degradation-enhancing alpha-mannosidase-like protein 2 isoform X2 [Zalophus californianus]	ER degradation-enhancing alpha-mannosidase-like protein 2 OS=Homo sapiens OX=9606 GN=EDEM2 PE=1 SV=2	K10085 ER degradation enhancer, mannosidase alpha-like 2 | (RefSeq) ER degradation-enhancing alpha-mannosidase-like protein 2 isoform X2 (A)	--
evm_model_HIC_ASM_12_221	CCDC68	PREDICTED: coiled-coil domain-containing protein 68 [Panthera pardus]	Coiled-coil domain-containing protein 68 OS=Homo sapiens OX=9606 GN=CCDC68 PE=1 SV=1	K22031 myocardial zonula adherens protein | (RefSeq) myocardial zonula adherens protein-like (A)	Coiled-coil domain-containing protein 68
evm_model_HIC_ASM_13_484	BUB1	mitotic checkpoint [Lynx pardinus]	Mitotic checkpoint serine/threonine-protein kinase BUB1 OS=Homo sapiens OX=9606 GN=BUB1 PE=1 SV=1	K02178 checkpoint serine/threonine-protein kinase [EC:2.7.11.1] | (RefSeq) BUB1; BUB1 mitotic checkpoint serine/threonine kinase (A)	Mad3/Bub1 homology region 1
evm_model_HIC_ASM_5_646	PTPRQ	phosphatidylinositol phosphatase PTPRQ isoform X3 [Neophocaena asiaeorientalis asiaeorientalis]	Phosphatidylinositol phosphatase PTPRQ OS=Homo sapiens OX=9606 GN=PTPRQ PE=1 SV=2	K16910 receptor-type tyrosine-protein phosphatase Q [EC:3.1.3.48] | (RefSeq) PTPRQ; protein tyrosine phosphatase, receptor type Q (A)	GO:0005515
evm_model_HIC_ASM_5_242	Polr3h	DNA-directed RNA polymerase III subunit RPC8 isoform X2 [Castor canadensis]	DNA-directed RNA polymerase III subunit RPC8 OS=Mus musculus OX=10090 GN=Polr3h PE=1 SV=2	K03022 DNA-directed RNA polymerase III subunit RPC8 | (RefSeq) Polr3h; RNA polymerase III subunit H (A)	GO:0003899|GO:0006351
evm_model_HIC_ASM_2_1168	Ift140	intraflagellar transport protein 140 homolog isoform X1 [Felis catus]	Intraflagellar transport protein 140 homolog OS=Mus musculus OX=10090 GN=Ift140 PE=1 SV=1	K19672 intraflagellar transport protein 140 | (RefSeq) IFT140; intraflagellar transport protein 140 homolog isoform X1 (A)	--
evm_model_HIC_ASM_13_489_4	Bcl2l11	PREDICTED: bcl-2-like protein 11 isoform X2 [Panthera pardus]	Bcl-2-like protein 11 OS=Mus musculus OX=10090 GN=Bcl2l11 PE=1 SV=1	K16341 Bcl-2-like protein 11 | (RefSeq) BCL2L11; bcl-2-like protein 11 isoform X1 (A)	--
evm_model_HIC_ASM_5_1743_1	HSPA14	PREDICTED: heat shock 70 kDa protein 14 [Mustela putorius furo]	Heat shock 70 kDa protein 14 OS=Homo sapiens OX=9606 GN=HSPA14 PE=1 SV=1	K03283 heat shock 70kDa protein 1/2/6/8 | (RefSeq) hypothetical protein (A)	Heat shock protein 70 family
evm_model_HIC_ASM_0_27	SLC20A2	sodium-dependent phosphate transporter 2 isoform X1 [Felis catus]	Sodium-dependent phosphate transporter 2 OS=Felis catus OX=9685 GN=SLC20A2 PE=1 SV=1	K14640 solute carrier family 20 (sodium-dependent phosphate transporter) | (RefSeq) SLC20A2; solute carrier family 20 member 2 (A)	GO:0005315|GO:0006817|GO:0016020
evm_model_HIC_ASM_13_817	CLHC1	clathrin heavy chain linker domain-containing protein 1 isoform X1 [Acinonyx jubatus]	Clathrin heavy chain linker domain-containing protein 1 OS=Macaca fascicularis OX=9541 GN=CLHC1 PE=2 SV=1	K04646 clathrin heavy chain | (RefSeq) clathrin heavy chain 1-like isoform X1 (A)	Translin-associated factor X-interacting protein 1, N-terminal
evm_model_HIC_ASM_6_310	MOG	PREDICTED: myelin-oligodendrocyte glycoprotein-like, partial [Panthera pardus]	Myelin-oligodendrocyte glycoprotein OS=Bos taurus OX=9913 GN=MOG PE=1 SV=1	K17270 myelin-oligodendrocyte glycoprotein | (RefSeq) MOG; myelin-oligodendrocyte glycoprotein isoform X1 (A)	Immunoglobulin V-set domain
evm_model_HIC_ASM_10_1573	DENND2D	DENN domain-containing protein 2D isoform X6 [Neomonachus schauinslandi]	DENN domain-containing protein 2D OS=Homo sapiens OX=9606 GN=DENND2D PE=1 SV=2	K20161 DENN domain-containing protein 2 | (RefSeq) DENND2D; DENN domain containing 2D (A)	--
evm_model_HIC_ASM_20_147	FAM222B	protein FAM222B isoform X1 [Felis catus]	Protein FAM222B OS=Homo sapiens OX=9606 GN=FAM222B PE=2 SV=1	--	Protein FAM222
evm_model_HIC_ASM_13_507	POLR1B	PREDICTED: DNA-directed RNA polymerase I subunit RPA2 [Panthera tigris altaica]	DNA-directed RNA polymerase I subunit RPA2 OS=Homo sapiens OX=9606 GN=POLR1B PE=1 SV=2	K03002 DNA-directed RNA polymerase I subunit RPA2 [EC:2.7.7.6] | (RefSeq) POLR1B; RNA polymerase I subunit B (A)	GO:0003677|GO:0003899|GO:0006351
evm_model_HIC_ASM_4_18	Cdkl1	cyclin-dependent kinase-like 1 [Felis catus]	Cyclin-dependent kinase-like 1 OS=Mus musculus OX=10090 GN=Cdkl1 PE=2 SV=1	K08824 cyclin-dependent kinase-like [EC:2.7.11.22] | (RefSeq) CDKL1; cyclin-dependent kinase-like 1 (A)	--
evm_model_HIC_ASM_13_512	CKAP2L	cytoskeleton-associated protein 2-like isoform X1 [Acinonyx jubatus]	Cytoskeleton-associated protein 2-like OS=Bos taurus OX=9913 GN=CKAP2L PE=2 SV=1	K16769 cytoskeleton-associated protein 2 | (RefSeq) CKAP2L; cytoskeleton-associated protein 2-like isoform X1 (A)	Cytoskeleton-associated protein 2, C-terminal
evm_model_HIC_ASM_1_786_2	SENP5	PREDICTED: sentrin-specific protease 5 isoform X1 [Mustela putorius furo]	Sentrin-specific protease 5 OS=Homo sapiens OX=9606 GN=SENP5 PE=1 SV=3	K08594 sentrin-specific protease 5 [EC:3.4.22.68] | (RefSeq) SENP5; SUMO1/sentrin specific peptidase 5 (A)	GO:0006508|GO:0008234
evm_model_HIC_ASM_15_138	MCMDC2	PREDICTED: MCM domain-containing protein 2 [Panthera tigris altaica]	Minichromosome maintenance domain-containing protein 2 OS=Homo sapiens OX=9606 GN=MCMDC2 PE=1 SV=3	--	--
evm_model_HIC_ASM_6_792	ADGRF1	probable g-protein coupled receptor [Lynx pardinus]	Adhesion G-protein coupled receptor F1 OS=Homo sapiens OX=9606 GN=ADGRF1 PE=1 SV=2	K08453 adhesion G-protein coupled receptor F1 | (RefSeq) ADGRF1, GPR110; adhesion G protein-coupled receptor F1 (A)	GPS motif
evm_model_HIC_ASM_11_174_1	PNPLA8	PREDICTED: calcium-independent phospholipase A2-gamma isoform X1 [Panthera pardus]	Calcium-independent phospholipase A2-gamma OS=Homo sapiens OX=9606 GN=PNPLA8 PE=1 SV=1	K16815 calcium-independent phospholipase A2-gamma | (RefSeq) PNPLA8; patatin like phospholipase domain containing 8 (A)	--
evm_model_HIC_ASM_3_815	MBLAC2	metallo-beta-lactamase domain-containing protein 2 isoform X2 [Zalophus californianus]	Metallo-beta-lactamase domain-containing protein 2 OS=Bos taurus OX=9913 GN=MBLAC2 PE=2 SV=1	K16466 centrin-3 | (RefSeq) centrin-3 (A)	Metallo-beta-lactamase
evm_model_HIC_ASM_1_559	SAMD7	PREDICTED: sterile alpha motif domain-containing protein 7 isoform X1 [Panthera pardus]	Sterile alpha motif domain-containing protein 7 OS=Homo sapiens OX=9606 GN=SAMD7 PE=1 SV=1	K11456 polyhomeotic-like protein 1 | (RefSeq) polyhomeotic-like protein 1 isoform X1 (A)	--
evm_model_HIC_ASM_10_1571_2	Cept1	choline/ethanolaminephosphotransferase 1 isoform X1 [Sus scrofa]	Choline/ethanolaminephosphotransferase 1 OS=Rattus norvegicus OX=10116 GN=Cept1 PE=2 SV=1	K13644 choline/ethanolamine phosphotransferase [EC:2.7.8.1 2.7.8.2] | (RefSeq) CEPT1; choline/ethanolaminephosphotransferase 1 isoform X1 (A)	Choline/ethanolamine phosphotransferase
evm_model_HIC_ASM_9_999	PIP5K1B	PREDICTED: phosphatidylinositol 4-phosphate 5-kinase type-1 beta isoform X2 [Panthera tigris altaica]	Phosphatidylinositol 4-phosphate 5-kinase type-1 beta OS=Homo sapiens OX=9606 GN=PIP5K1B PE=1 SV=2	K00889 1-phosphatidylinositol-4-phosphate 5-kinase [EC:2.7.1.68] | (RefSeq) PIP5K1B; phosphatidylinositol-4-phosphate 5-kinase type 1 beta (A)	GO:0016307|GO:0046488
evm_model_HIC_ASM_19_587_evm_model_HIC_ASM_19_586	WIZ	PREDICTED: protein Wiz isoform X1 [Panthera pardus]	Protein Wiz OS=Homo sapiens OX=9606 GN=WIZ PE=1 SV=2	K09228 KRAB domain-containing zinc finger protein | (RefSeq) hypothetical protein (A)	GO:0003676
evm_model_HIC_ASM_13_534	TEX37	Hypothetical predicted protein [Lynx pardinus]	Testis-expressed sequence 37 protein OS=Bos taurus OX=9913 GN=TEX37 PE=2 SV=1	--	Testis-expressed sequence 37 protein
evm_model_HIC_ASM_1_1265_1	ETS2	PREDICTED: protein C-ets-2 isoform X1 [Panthera pardus]	Protein C-ets-2 OS=Homo sapiens OX=9606 GN=ETS2 PE=1 SV=1	K21932 C-ets-2 | (RefSeq) ETS2; protein C-ets-2 (A)	--
evm_model_HIC_ASM_13_537	THNSL2	threonine synthase-like 2 [Puma concolor]	Threonine synthase-like 2 OS=Pongo abelii OX=9601 GN=THNSL2 PE=2 SV=1	K06037 O-phospho-L-threonine phospho-lyase [EC:4.2.3.-] | (RefSeq) THNSL2; threonine synthase like 2 (A)	--
evm_model_HIC_ASM_6_1109_3	C6orf203	uncharacterized protein C6orf203 homolog isoform X1 [Felis catus]	Uncharacterized protein C6orf203 OS=Homo sapiens OX=9606 GN=C6orf203 PE=1 SV=1	K12662 U4/U6 small nuclear ribonucleoprotein PRP4 | (RefSeq) hypothetical protein (A)	--
evm_model_HIC_ASM_13_538	FABP1	PREDICTED: fatty acid-binding protein, liver [Panthera tigris altaica]	Fatty acid-binding protein, liver OS=Sus scrofa OX=9823 GN=FABP1 PE=2 SV=1	K08750 fatty acid-binding protein 1, liver | (RefSeq) FABP1; fatty acid binding protein 1 (A)	GO:0008289
evm_model_HIC_ASM_5_330_3	JOSD1	PREDICTED: josephin-1 [Leptonychotes weddellii]	Josephin-1 OS=Bos taurus OX=9913 GN=JOSD1 PE=2 SV=1	K15235 josephin [EC:3.4.19.12] | (RefSeq) JOSD1; Josephin domain containing 1 (A)	GO:0004843
evm_model_HIC_ASM_8_1190_evm_model_HIC_ASM_8_1191	DGKZ	diacylglycerol kinase zeta isoform X4 [Felis catus]	Diacylglycerol kinase zeta OS=Homo sapiens OX=9606 GN=DGKZ PE=1 SV=3	K00901 diacylglycerol kinase (ATP) [EC:2.7.1.107] | (RefSeq) DGKZ; diacylglycerol kinase zeta (A)	GO:0004143|GO:0007165
evm_model_HIC_ASM_14_646	ZFYVE27	PREDICTED: protrudin isoform X2 [Panthera tigris altaica]	Protrudin OS=Bos taurus OX=9913 GN=ZFYVE27 PE=2 SV=1	K19368 protrudin | (RefSeq) ZFYVE27; zinc finger FYVE-type containing 27 (A)	GO:0046872
evm_model_HIC_ASM_10_1570	DRAM2	DNA damage-regulated autophagy modulator protein 2 isoform X1 [Acinonyx jubatus]	DNA damage-regulated autophagy modulator protein 2 OS=Bos taurus OX=9913 GN=DRAM2 PE=2 SV=1	K21956 DNA damage-regulated autophagy modulator protein 2 | (RefSeq) DRAM2; DNA damage-regulated autophagy modulator protein 2 isoform X1 (A)	--
evm_model_HIC_ASM_4_1464	SLC24A1	LOW QUALITY PROTEIN: sodium/potassium/calcium exchanger 1 [Canis lupus dingo]	Sodium/potassium/calcium exchanger 1 OS=Homo sapiens OX=9606 GN=SLC24A1 PE=1 SV=1	K13749 solute carrier family 24 (sodium/potassium/calcium exchanger), member 1 | (RefSeq) SLC24A1; solute carrier family 24 member 1 (A)	GO:0016021|GO:0055085
evm_model_HIC_ASM_13_551	POLR1A	PREDICTED: DNA-directed RNA polymerase I subunit RPA1 isoform X1 [Panthera pardus]	DNA-directed RNA polymerase I subunit RPA1 OS=Homo sapiens OX=9606 GN=POLR1A PE=1 SV=2	K02999 DNA-directed RNA polymerase I subunit RPA1 [EC:2.7.7.6] | (RefSeq) POLR1A; DNA-directed RNA polymerase I subunit RPA1 isoform X1 (A)	GO:0003677|GO:0003899|GO:0006351
evm_model_HIC_ASM_9_616	FRMPD1	PREDICTED: FERM and PDZ domain-containing protein 1 isoform X3 [Panthera pardus]	FERM and PDZ domain-containing protein 1 OS=Homo sapiens OX=9606 GN=FRMPD1 PE=1 SV=1	K05725 focal adhesion kinase 1 [EC:2.7.10.2] | (RefSeq) hypothetical protein (A)	GO:0005515
evm_model_HIC_ASM_10_1766_1	PIP5K1A	phosphatidylinositol 4-phosphate 5-kinase type-1 alpha isoform X1 [Acinonyx jubatus]	Phosphatidylinositol 4-phosphate 5-kinase type-1 alpha OS=Homo sapiens OX=9606 GN=PIP5K1A PE=1 SV=1	K00889 1-phosphatidylinositol-4-phosphate 5-kinase [EC:2.7.1.68] | (RefSeq) PIP5K1A; LOW QUALITY PROTEIN: phosphatidylinositol 4-phosphate 5-kinase type-1 alpha (A)	GO:0016307|GO:0046488
evm_model_HIC_ASM_6_998	C6orf163	uncharacterized protein C6orf163 homolog isoform X2 [Neophocaena asiaeorientalis asiaeorientalis]	Uncharacterized protein C6orf163 OS=Homo sapiens OX=9606 GN=C6orf163 PE=4 SV=2	--	UPF0708 protein C6orf162
evm_model_HIC_ASM_6_400	Ly6g6e	PREDICTED: sperm acrosome membrane-associated protein 4-like isoform X2 [Panthera tigris altaica]	Lymphocyte antigen 6G6e OS=Mus musculus OX=10090 GN=Ly6g6e PE=1 SV=1	K06846 lymphocyte antigen 6 complex locus protein D/E/G6/H | (RefSeq) sperm acrosome membrane-associated protein 4-like (A)	Lymphocyte antigen 6G6e
evm_model_HIC_ASM_2_1654	Nupr1	nuclear protein 1 [Callorhinus ursinus]	Nuclear protein 1 OS=Rattus norvegicus OX=10116 GN=Nupr1 PE=2 SV=1	K15626 nuclear protein, 1 | (RefSeq) NUPR1; nuclear protein 1 (A)	--
evm_model_HIC_ASM_2_1653	IL27	PREDICTED: interleukin-27 subunit alpha isoform X1 [Panthera pardus]	Interleukin-27 subunit alpha OS=Sus scrofa OX=9823 GN=IL27 PE=2 SV=1	K22629 interleukin 27 | (RefSeq) IL27; interleukin 27 (A)	GO:0042129|GO:0045523
evm_model_HIC_ASM_0_1473_1	CLRN2	Hypothetical predicted protein [Lynx pardinus]	Clarin-2 OS=Homo sapiens OX=9606 GN=CLRN2 PE=2 SV=1	--	--
evm_model_HIC_ASM_8_1636_2	NDUFV1	hypothetical protein parPi_0008300 [Paroedura picta]	NADH dehydrogenase [ubiquinone] flavoprotein 1, mitochondrial OS=Bos taurus OX=9913 GN=NDUFV1 PE=1 SV=2	K03942 NADH dehydrogenase (ubiquinone) flavoprotein 1 [EC:7.1.1.2 1.6.99.3] | (RefSeq) NDUFV1; NADH dehydrogenase [ubiquinone] flavoprotein 1, mitochondrial isoform X2 (A)	Soluble ligand binding domain
evm_model_HIC_ASM_8_1582_2	MRPL11	PREDICTED: 39S ribosomal protein L11, mitochondrial isoform X1 [Panthera tigris altaica]	39S ribosomal protein L11, mitochondrial OS=Bos taurus OX=9913 GN=MRPL11 PE=1 SV=2	K02867 large subunit ribosomal protein L11 | (RefSeq) MRPL11; 39S ribosomal protein L11, mitochondrial isoform X3 (A)	--
evm_model_HIC_ASM_8_341	PRDM10	PREDICTED: PR domain zinc finger protein 10 isoform X2 [Panthera pardus]	PR domain zinc finger protein 10 OS=Homo sapiens OX=9606 GN=PRDM10 PE=1 SV=3	K20796 histone-lysine N-methyltransferase PRDM7/9 [EC:2.1.1.43] | (RefSeq) zinc finger protein 2 homolog (A)	GO:0003676
evm_model_HIC_ASM_19_954	IQCF2	IQ domain-containing protein F2 [Felis catus]	IQ domain-containing protein F2 OS=Homo sapiens OX=9606 GN=IQCF2 PE=1 SV=1	K10360 myosin IX | (RefSeq) MYO9A; myosin IXA (A)	GO:0005515
evm_model_HIC_ASM_5_1826	TASOR2	protein FAM208B [Puma concolor]	Protein TASOR 2 OS=Homo sapiens OX=9606 GN=TASOR2 PE=1 SV=1	K21873 protein TASOR | (RefSeq) FAM208A; family with sequence similarity 208 member A (A)	Domain of unknown function DUF3699
evm_model_HIC_ASM_0_49_evm_model_HIC_ASM_0_48	ZMAT4	zinc finger matrin-type protein 4 isoform X1 [Felis catus]	Zinc finger matrin-type protein 4 OS=Bos taurus OX=9913 GN=ZMAT4 PE=2 SV=1	K10137 zinc finger, matrin type 3 | (RefSeq) ZMAT3; zinc finger matrin-type protein 3 (A)	--
evm_model_HIC_ASM_13_565_3	RNF181	PREDICTED: E3 ubiquitin-protein ligase RNF181 isoform X1 [Orcinus orca]	E3 ubiquitin-protein ligase RNF181 OS=Homo sapiens OX=9606 GN=RNF181 PE=1 SV=1	K22378 E3 ubiquitin-protein ligase RNF181 [EC:2.3.2.27] | (RefSeq) E3 ubiquitin-protein ligase RNF181 (A)	--
evm_model_HIC_ASM_8_1581	NPAS4	neuronal PAS domain-containing protein 4 isoform X1 [Felis catus]	Neuronal PAS domain-containing protein 4 OS=Homo sapiens OX=9606 GN=NPAS4 PE=1 SV=1	K14795 ribosomal RNA-processing protein 36 | (RefSeq) RRP36; ribosomal RNA processing protein 36 homolog (A)	PAS domain
evm_model_HIC_ASM_13_568_1	GGCX	vitamin K-dependent gamma-carboxylase isoform X1 [Acinonyx jubatus]	Vitamin K-dependent gamma-carboxylase OS=Delphinapterus leucas OX=9749 GN=GGCX PE=2 SV=1	K10106 vitamin K-dependent gamma-carboxylase [EC:4.1.1.90] | (RefSeq) GGCX; vitamin K-dependent gamma-carboxylase isoform X1 (A)	GO:0008488|GO:0017187
evm_model_HIC_ASM_9_500_evm_model_HIC_ASM_9_499	MUSK	PREDICTED: muscle, skeletal receptor tyrosine-protein kinase [Ceratotherium simum simum]	Muscle, skeletal receptor tyrosine-protein kinase OS=Homo sapiens OX=9606 GN=MUSK PE=1 SV=1	K05129 muscle, skeletal, receptor tyrosine kinase [EC:2.7.10.1] | (RefSeq) MUSK; muscle, skeletal receptor tyrosine-protein kinase isoform X1 (A)	Immunoglobulin I-set
evm_model_HIC_ASM_13_575_2	ELMOD3	ELMO domain-containing protein 3 [Acinonyx jubatus]	ELMO domain-containing protein 3 OS=Bos taurus OX=9913 GN=ELMOD3 PE=2 SV=1	K04139 adrenergic receptor alpha-2B | (RefSeq) ELMOD3; ELMO domain-containing protein 3 (A)	ELMO domain
evm_model_HIC_ASM_13_576	RETSAT	all-trans-retinol 13,14-reductase [Puma concolor]	All-trans-retinol 13,14-reductase OS=Homo sapiens OX=9606 GN=RETSAT PE=1 SV=2	K09516 all-trans-retinol 13,14-reductase [EC:1.3.99.23] | (RefSeq) RETSAT; all-trans-retinol 13,14-reductase (A)	--
evm_model_HIC_ASM_8_639	PAAF1	PREDICTED: proteasomal ATPase-associated factor 1 isoform X1 [Panthera pardus]	Proteasomal ATPase-associated factor 1 OS=Homo sapiens OX=9606 GN=PAAF1 PE=1 SV=2	K11887 proteasomal ATPase-associated factor 1 | (RefSeq) PAAF1; proteasomal ATPase associated factor 1 (A)	--
evm_model_HIC_ASM_9_672_4	STOML2	stomatin-like protein 2, mitochondrial isoform X1 [Zalophus californianus]	Stomatin-like protein 2, mitochondrial OS=Homo sapiens OX=9606 GN=STOML2 PE=1 SV=1	K05288 phosphatidylinositol glycan, class O | (RefSeq) GPI ethanolamine phosphate transferase 3-like (A)	--
evm_model_HIC_ASM_21_326	KIF3B	kinesin-like protein KIF3B isoform X1 [Canis lupus familiaris]	Kinesin-like protein KIF3B OS=Homo sapiens OX=9606 GN=KIF3B PE=1 SV=1	K20196 kinesin family member 3B | (RefSeq) KIF3B; kinesin-like protein KIF3B (A)	GO:0003777|GO:0007018
evm_model_HIC_ASM_1_504	SCHIP1	Hypothetical predicted protein [Lynx pardinus]	Schwannomin-interacting protein 1 OS=Homo sapiens OX=9606 GN=SCHIP1 PE=1 SV=1	--	--
evm_model_HIC_ASM_10_1126	LRRC42	Hypothetical predicted protein [Lynx pardinus]	Leucine-rich repeat-containing protein 42 OS=Homo sapiens OX=9606 GN=LRRC42 PE=1 SV=1	--	GO:0005515
evm_model_HIC_ASM_18_1245	FCSK	L-fucose kinase isoform X1 [Felis catus]	L-fucose kinase OS=Homo sapiens OX=9606 GN=FCSK PE=1 SV=2	K05305 fucokinase [EC:2.7.1.52] | (RefSeq) FUK; L-fucose kinase isoform X1 (A)	GO:0016772
evm_model_HIC_ASM_4_158	Rab15	ras-related protein Rab-15 isoform 1 [Mus musculus]	Ras-related protein Rab-15 OS=Mus musculus OX=10090 GN=Rab15 PE=1 SV=1	K07908 Ras-related protein Rab-15 | (RefSeq) RAB15; RAB15, member RAS oncogene family (A)	--
evm_model_HIC_ASM_18_1043_1	ADGRG3	adhesion G protein-coupled receptor G3 isoform X3 [Acinonyx jubatus]	Adhesion G protein-coupled receptor G3 OS=Homo sapiens OX=9606 GN=ADGRG3 PE=1 SV=1	K08452 adhesion G-protein coupled receptor G3 | (RefSeq) ADGRG3; adhesion G protein-coupled receptor G3 isoform X3 (A)	GO:0004888|GO:0007166|GO:0016021
evm_model_HIC_ASM_6_375	TRIM39	TRIM39-RPP21 protein [Homo sapiens]	E3 ubiquitin-protein ligase TRIM39 OS=Pan troglodytes OX=9598 GN=TRIM39 PE=3 SV=1	K12015 tripartite motif-containing protein 39 [EC:2.3.2.27] | (RefSeq) E3 ubiquitin-protein ligase TRIM39 isoform X1 (A)	RNAse P, Rpr2/Rpp21 subunit
evm_model_HIC_ASM_5_1021_6	LETMD1	PREDICTED: LETM1 domain-containing protein 1 isoform X1 [Panthera pardus]	LETM1 domain-containing protein 1 OS=Bos taurus OX=9913 GN=LETMD1 PE=2 SV=1	K17800 LETM1 and EF-hand domain-containing protein 1, mitochondrial | (RefSeq) hypothetical protein (A)	LETM1-like
evm_model_HIC_ASM_4_21	ATL1	PREDICTED: atlastin-1 isoform X2 [Leptonychotes weddellii]	Atlastin-1 OS=Bos taurus OX=9913 GN=ATL1 PE=2 SV=2	K17339 atlastin [EC:3.6.5.-] | (RefSeq) ATL1; atlastin-1 isoform X1 (A)	--
evm_model_HIC_ASM_13_625_1	HTRA2	PREDICTED: serine protease HTRA2, mitochondrial isoform X1 [Panthera pardus]	Serine protease HTRA2, mitochondrial OS=Bos taurus OX=9913 GN=HTRA2 PE=2 SV=1	K08669 HtrA serine peptidase 2 [EC:3.4.21.108] | (RefSeq) HTRA2; serine protease HTRA2, mitochondrial isoform X1 (A)	--
evm_model_HIC_ASM_4_1588	TBC1D21	PREDICTED: TBC1 domain family member 21 isoform X1 [Panthera pardus]	TBC1 domain family member 21 OS=Homo sapiens OX=9606 GN=TBC1D21 PE=1 SV=1	K19945 TBC1 domain family member 17 | (RefSeq) tbc1d17; TBC1 domain family member 17 (A)	Rab-GTPase-TBC domain
evm_model_HIC_ASM_9_820_evm_model_HIC_ASM_9_821	Nfib	PREDICTED: nuclear factor 1 B-type isoform X1 [Orcinus orca]	Nuclear factor 1 B-type OS=Mus musculus OX=10090 GN=Nfib PE=1 SV=2	K09169 nuclear factor I/B | (RefSeq) NFIB; nuclear factor I B (A)	GO:0003700|GO:0005634|GO:0006355
evm_model_HIC_ASM_13_629_1	PCGF1	PREDICTED: polycomb group RING finger protein 1 isoform X1 [Ailuropoda melanoleuca]	Polycomb group RING finger protein 1 OS=Homo sapiens OX=9606 GN=PCGF1 PE=1 SV=2	K11487 polycomb group RING finger protein 1 | (RefSeq) PCGF1; polycomb group RING finger protein 1 isoform X1 (A)	RAWUL domain
evm_model_HIC_ASM_2_2097	BRAT1	PREDICTED: BRCA1-associated ATM activator 1 isoform X2 [Panthera pardus]	BRCA1-associated ATM activator 1 OS=Ailuropoda melanoleuca OX=9646 GN=BRAT1 PE=3 SV=1	K23112 BRCA1-associated ATM activator 1 | (RefSeq) BRAT1; BRCA1-associated ATM activator 1 isoform X1 (A)	GO:0006974|GO:0008283
evm_model_HIC_ASM_7_121	Gpm6b	PREDICTED: neuronal membrane glycoprotein M6-b isoform X6 [Chinchilla lanigera]	Neuronal membrane glycoprotein M6-b OS=Mus musculus OX=10090 GN=Gpm6b PE=1 SV=2	K17271 myelin proteolipid protein | (RefSeq) PLP1; myelin proteolipid protein (A)	GO:0016021
evm_model_HIC_ASM_10_1394	GLMN	glomulin isoform X1 [Acinonyx jubatus]	Glomulin OS=Homo sapiens OX=9606 GN=GLMN PE=1 SV=2	K23345 glomulin | (RefSeq) GLMN; glomulin isoform X1 (A)	Glomulin/ALF4
evm_model_HIC_ASM_1_1017	ADGRG7	PREDICTED: adhesion G-protein coupled receptor G7 [Panthera tigris altaica]	Adhesion G-protein coupled receptor G7 OS=Homo sapiens OX=9606 GN=ADGRG7 PE=1 SV=2	K08464 adhesion G-protein coupled receptor G7 | (RefSeq) ADGRG7, GPR128; adhesion G protein-coupled receptor G7 (A)	GO:0004930|GO:0007186|GO:0016021
evm_model_HIC_ASM_5_943	AMHR2	anti-Muellerian hormone type-2 receptor isoform X1 [Felis catus]	Anti-Muellerian hormone type-2 receptor OS=Homo sapiens OX=9606 GN=AMHR2 PE=1 SV=1	K04672 anti-mullerian hormone receptor type-2 [EC:2.7.11.30] | (RefSeq) AMHR2; anti-Muellerian hormone type-2 receptor isoform X1 (A)	GO:0004672|GO:0005524|GO:0006468
evm_model_HIC_ASM_8_462	ANKRD49	PREDICTED: ankyrin repeat domain-containing protein 49 [Erinaceus europaeus]	Ankyrin repeat domain-containing protein 49 OS=Homo sapiens OX=9606 GN=ANKRD49 PE=1 SV=1	K21439 ankyrin repeat domain-containing protein 49 | (RefSeq) ANKRD49; ankyrin repeat domain 49 (A)	GO:0005515
evm_model_HIC_ASM_2_1452	ZC3H7A	PREDICTED: zinc finger CCCH domain-containing protein 7A [Ailuropoda melanoleuca]	Zinc finger CCCH domain-containing protein 7A OS=Homo sapiens OX=9606 GN=ZC3H7A PE=1 SV=1	K21991 protein unc-45 | (RefSeq) UNC45A; unc-45 myosin chaperone A (A)	GO:0046872
evm_model_HIC_ASM_10_1637	AMPD1	AMP deaminase 1 [Fukomys damarensis]	AMP deaminase 1 OS=Homo sapiens OX=9606 GN=AMPD1 PE=1 SV=2	K01490 AMP deaminase [EC:3.5.4.6] | (RefSeq) AMPD1; adenosine monophosphate deaminase 1 (A)	--
evm_model_HIC_ASM_19_1206_1	SETD5	Hypothetical predicted protein [Lynx pardinus]	Histone-lysine N-methyltransferase SETD5 OS=Homo sapiens OX=9606 GN=SETD5 PE=1 SV=2	K23216 SET domain-containing protein 5 | (RefSeq) SETD5; LOW QUALITY PROTEIN: SET domain-containing protein 5 (A)	GO:0005515
evm_model_HIC_ASM_12_604	KLHL22	PREDICTED: kelch-like protein 22 [Panthera tigris altaica]	Kelch-like protein 22 OS=Ailuropoda melanoleuca OX=9646 GN=KLHL22 PE=3 SV=1	K10459 kelch-like protein 22 | (RefSeq) KLHL22; kelch-like protein 22 (A)	GO:0005515
evm_model_HIC_ASM_13_647	Slc4a5	electrogenic sodium bicarbonate cotransporter 4 isoform X3 [Felis catus]	Electrogenic sodium bicarbonate cotransporter 4 OS=Rattus norvegicus OX=10116 GN=Slc4a5 PE=1 SV=1	K13857 solute carrier family 4 (sodium bicarbonate cotransporter), member 5 | (RefSeq) SLC4A5; solute carrier family 4 member 5 (A)	GO:0006820|GO:0016021
evm_model_HIC_ASM_2_860	MMADHC	methylmalonic aciduria and homocystinuria type D protein, mitochondrial isoform X2 [Puma concolor]	Methylmalonic aciduria and homocystinuria type D protein, mitochondrial OS=Homo sapiens OX=9606 GN=MMADHC PE=1 SV=2	K22538 mitochondrial RNA pseudouridine synthase RPUSD4 [EC:5.4.99.-] | (RefSeq) RNA pseudouridylate synthase domain-containing protein 4 (A)	GO:0009235
evm_model_HIC_ASM_6_158	KDM1B	PREDICTED: lysine-specific histone demethylase 1B [Panthera tigris altaica]	Lysine-specific histone demethylase 1B OS=Homo sapiens OX=9606 GN=KDM1B PE=1 SV=3	K19413 lysine-specific histone demethylase 1B [EC:1.-.-.-] | (RefSeq) KDM1B; lysine demethylase 1B (A)	GO:0016491|GO:0055114
evm_model_HIC_ASM_0_1169	COX18	cytochrome c oxidase assembly protein COX18, mitochondrial [Puma concolor]	Cytochrome c oxidase assembly protein COX18, mitochondrial OS=Pongo abelii OX=9601 GN=COX18 PE=2 SV=1	K17797 mitochondrial inner membrane protein COX18 | (RefSeq) cytochrome c oxidase assembly protein COX18, mitochondrial isoform X1 (A)	GO:0016021|GO:0032977
evm_model_HIC_ASM_14_709	PDE6C	PREDICTED: cone cGMP-specific 3',5'-cyclic phosphodiesterase subunit alpha' isoform X2 [Panthera pardus]	Cone cGMP-specific 3',5'-cyclic phosphodiesterase subunit alpha' OS=Bos taurus OX=9913 GN=PDE6C PE=1 SV=1	K13757 cone cGMP-specific 3',5'-cyclic phosphodiesterase subunit alpha' [EC:3.1.4.35] | (RefSeq) PDE6C; cone cGMP-specific 3',5'-cyclic phosphodiesterase subunit alpha' isoform X2 (A)	HD/PDEase domain
evm_model_HIC_ASM_6_159_1	DEK	protein DEK isoform X2 [Felis catus]	Protein DEK OS=Homo sapiens OX=9606 GN=DEK PE=1 SV=1	K17046 protein DEK | (RefSeq) DEK; protein DEK isoform X1 (A)	--
evm_model_HIC_ASM_4_404	KCNK10	potassium channel subfamily K member 10 [Neomonachus schauinslandi]	Potassium channel subfamily K member 10 OS=Homo sapiens OX=9606 GN=KCNK10 PE=1 SV=1	K04920 potassium channel subfamily K member 10 | (RefSeq) KCNK10; potassium channel subfamily K member 10 (A)	--
evm_model_HIC_ASM_16_264	PCDH9	protocadherin-9 isoform 5 precursor [Homo sapiens]	Protocadherin-9 OS=Homo sapiens OX=9606 GN=PCDH9 PE=1 SV=2	K16498 protocadherin delta 1 | (RefSeq) PCDH9; protocadherin 9 (A)	GO:0005509|GO:0007156|GO:0016020
evm_model_HIC_ASM_3_470	SLC36A1	proton-coupled amino acid transporter 1 isoform X1 [Eumetopias jubatus]	Proton-coupled amino acid transporter 1 OS=Homo sapiens OX=9606 GN=SLC36A1 PE=1 SV=1	K14209 solute carrier family 36 (proton-coupled amino acid transporter) | (RefSeq) SLC36A1; proton-coupled amino acid transporter 1 (A)	Amino acid transporter, transmembrane domain
evm_model_HIC_ASM_5_829_1	GLS2	PREDICTED: glutaminase liver isoform, mitochondrial isoform X1 [Panthera pardus]	Glutaminase liver isoform, mitochondrial OS=Homo sapiens OX=9606 GN=GLS2 PE=1 SV=2	K01425 glutaminase [EC:3.5.1.2] | (RefSeq) GLS2; glutaminase liver isoform, mitochondrial isoform X1 (A)	GO:0004359|GO:0006541
evm_model_HIC_ASM_18_574	DMRTC2	Doublesex- and mab-3-related transcription factor C2 [Pteropus alecto]	Doublesex- and mab-3-related transcription factor C2 OS=Bos taurus OX=9913 GN=DMRTC2 PE=2 SV=1	K19493 doublesex- and mab-3-related transcription factor 7 | (RefSeq) DMRTC2; DMRT like family C2 (A)	GO:0006355|GO:0043565
evm_model_HIC_ASM_6_835	ELOVL5	PREDICTED: elongation of very long chain fatty acids protein 5 isoform X1 [Ursus maritimus]	Elongation of very long chain fatty acids protein 5 OS=Homo sapiens OX=9606 GN=ELOVL5 PE=1 SV=1	K10244 elongation of very long chain fatty acids protein 5 [EC:2.3.1.199] | (RefSeq) ELOVL5; ELOVL fatty acid elongase 5 (A)	GO:0016021
evm_model_HIC_ASM_6_728	XPO5	exportin-5 isoform 3 [Lynx pardinus]	Exportin-5 OS=Homo sapiens OX=9606 GN=XPO5 PE=1 SV=1	K14289 exportin-5 | (RefSeq) XPO5; exportin-5 isoform X1 (A)	GO:0051168
evm_model_HIC_ASM_8_1627	CABP4	calcium-binding protein 4 [Felis catus]	Calcium-binding protein 4 OS=Bos taurus OX=9913 GN=CABP4 PE=2 SV=1	K02183 calmodulin | (RefSeq) hypothetical protein (A)	GO:0005509
evm_model_HIC_ASM_16_99	TNFSF13B	tumor necrosis factor ligand superfamily member 13B [Acinonyx jubatus]	Tumor necrosis factor ligand superfamily member 13B OS=Homo sapiens OX=9606 GN=TNFSF13B PE=1 SV=1	K05476 tumor necrosis factor ligand superfamily member 13B | (RefSeq) TNFSF13B; tumor necrosis factor ligand superfamily member 13B (A)	GO:0005164|GO:0006955|GO:0016020
evm_model_HIC_ASM_11_140	INHBA	inhibin beta A chain precursor [Felis catus]	Inhibin beta A chain OS=Felis catus OX=9685 GN=INHBA PE=2 SV=1	K04667 inhibin beta A chain | (RefSeq) INHBA; inhibin beta A chain (A)	Transforming growth factor-beta-related
evm_model_HIC_ASM_5_724	IFNG	interferon-gamma [Ailurus fulgens]	Interferon gamma OS=Felis catus OX=9685 GN=IFNG PE=2 SV=1	K04687 interferon gamma | (RefSeq) IFNG; interferon gamma (A)	GO:0005133|GO:0005576|GO:0006955
evm_model_HIC_ASM_19_443	YIPF2	protein YIPF2 isoform X1 [Carlito syrichta]	Protein YIPF2 OS=Homo sapiens OX=9606 GN=YIPF2 PE=1 SV=1	K22940 protein YIPF1/2 | (RefSeq) YIPF2; protein YIPF2 isoform X1 (A)	GO:0005794|GO:0016192
evm_model_HIC_ASM_10_1770	LYSMD1	PREDICTED: lysM and putative peptidoglycan-binding domain-containing protein 1 [Ailuropoda melanoleuca]	LysM and putative peptidoglycan-binding domain-containing protein 1 OS=Bos taurus OX=9913 GN=LYSMD1 PE=2 SV=1	--	--
evm_model_HIC_ASM_2_1165	PTX4	pentraxin-4 [Felis catus]	Pentraxin-4 OS=Homo sapiens OX=9606 GN=PTX4 PE=2 SV=2	--	--
evm_model_HIC_ASM_18_80	RDH13	PREDICTED: retinol dehydrogenase 13 [Leptonychotes weddellii]	Retinol dehydrogenase 13 OS=Homo sapiens OX=9606 GN=RDH13 PE=1 SV=2	K11161 retinol dehydrogenase 13 [EC:1.1.1.300] | (RefSeq) RDH13; retinol dehydrogenase 13 (A)	--
evm_model_HIC_ASM_14_614	DNMBP	dynamin-binding protein isoform X1 [Puma concolor]	Dynamin-binding protein OS=Canis lupus familiaris OX=9615 GN=DNMBP PE=3 SV=2	K20705 dynamin-binding protein | (RefSeq) DNMBP; dynamin binding protein (A)	GO:0005515|GO:0005737
evm_model_HIC_ASM_7_228_1	Pcyt1b	choline-phosphate cytidylyltransferase B isoform X1 [Acinonyx jubatus]	Choline-phosphate cytidylyltransferase B OS=Mus musculus OX=10090 GN=Pcyt1b PE=1 SV=2	K00968 choline-phosphate cytidylyltransferase [EC:2.7.7.15] | (RefSeq) PCYT1B; choline-phosphate cytidylyltransferase B isoform X1 (A)	GO:0003824|GO:0009058
evm_model_HIC_ASM_3_284_2	CPLANE1	LOW QUALITY PROTEIN: protein JBTS17 [Felis catus]	Ciliogenesis and planar polarity effector 1 OS=Homo sapiens OX=9606 GN=CPLANE1 PE=1 SV=4	K22859 protein JBTS17 | (RefSeq) CA1H5orf42; LOW QUALITY PROTEIN: protein JBTS17 (A)	Ciliogenesis and planar polarity effector 1
evm_model_HIC_ASM_15_251	CA1	carbonic anhydrase 1 [Lynx pardinus]	Carbonic anhydrase 1 OS=Gorilla gorilla gorilla OX=9595 GN=CA1 PE=3 SV=3	K01672 carbonic anhydrase [EC:4.2.1.1] | (RefSeq) CA1; carbonic anhydrase 1 (A)	GO:0004089|GO:0005737|GO:0006730|GO:0008270
evm_model_HIC_ASM_3_675	HK3	hexokinase-3 isoform X2 [Acinonyx jubatus]	Hexokinase-3 OS=Homo sapiens OX=9606 GN=HK3 PE=1 SV=2	K00844 hexokinase [EC:2.7.1.1] | (RefSeq) HK3; hexokinase 3 (A)	--
evm_model_HIC_ASM_4_220	SUSD6	PREDICTED: sushi domain-containing protein 6 [Panthera tigris altaica]	Sushi domain-containing protein 6 OS=Homo sapiens OX=9606 GN=SUSD6 PE=1 SV=1	--	--
evm_model_HIC_ASM_18_1109	Ciao2b	hypothetical protein DBR06_SOUSAS110539 [Sousa chinensis]	Cytosolic iron-sulfur assembly component 2B OS=Mus musculus OX=10090 GN=Ciao2b PE=1 SV=1	K07374 tubulin alpha | (RefSeq) Tubulin alpha-3 chain (A)	--
evm_model_HIC_ASM_20_268	TRPV1	PREDICTED: transient receptor potential cation channel subfamily V member 1 isoform X1 [Panthera tigris altaica]	Transient receptor potential cation channel subfamily V member 1 OS=Canis lupus familiaris OX=9615 GN=TRPV1 PE=2 SV=1	K05222 transient receptor potential cation channel subfamily V member 1 | (RefSeq) TRPV1; transient receptor potential cation channel subfamily V member 1 isoform X1 (A)	GO:0005515
evm_model_HIC_ASM_20_1342_3	PSMD3	26S proteasome non-ATPase regulatory subunit 3 [Canis lupus familiaris]	26S proteasome non-ATPase regulatory subunit 3 OS=Bos taurus OX=9913 GN=PSMD3 PE=2 SV=1	K03033 26S proteasome regulatory subunit N3 | (RefSeq) PSMD3; 26S proteasome non-ATPase regulatory subunit 3 isoform X1 (A)	Proteasome component (PCI) domain
evm_model_HIC_ASM_3_1502	NLRP3	NACHT, LRR and PYD domains-containing protein 3 [Acinonyx jubatus]	NACHT, LRR and PYD domains-containing protein 3 OS=Bos taurus OX=9913 GN=NLRP3 PE=2 SV=1	K12800 NACHT, LRR and PYD domains-containing protein 3 | (RefSeq) NLRP3; NACHT, LRR and PYD domains-containing protein 3 (A)	NACHT-associated domain
evm_model_HIC_ASM_6_832	ICK	serine/threonine-protein kinase ICK isoform X1 [Felis catus]	Serine/threonine-protein kinase ICK OS=Homo sapiens OX=9606 GN=ICK PE=1 SV=1	K08828 intestinal cell (MAK-like) kinase [EC:2.7.11.22] | (RefSeq) Ick; serine/threonine-protein kinase ICK isoform X1 (A)	GO:0004672|GO:0005524|GO:0006468
evm_model_HIC_ASM_13_1008_3	FHL2	four and a half LIM domains protein 2 [Felis catus]	Four and a half LIM domains protein 2 OS=Homo sapiens OX=9606 GN=FHL2 PE=1 SV=3	K14380 four and a half LIM domains protein 2 | (RefSeq) FHL2; four and a half LIM domains protein 2 (A)	Zinc finger, LIM-type
evm_model_HIC_ASM_20_1076	TEX2	PREDICTED: testis-expressed sequence 2 protein [Panthera pardus]	Testis-expressed protein 2 OS=Homo sapiens OX=9606 GN=TEX2 PE=1 SV=2	--	--
evm_model_HIC_ASM_7_1109_2	ATP11C	phospholipid-transporting ATPase IG isoform X1 [Callorhinus ursinus]	Phospholipid-transporting ATPase IG OS=Homo sapiens OX=9606 GN=ATP11C PE=1 SV=3	K01530 phospholipid-translocating ATPase [EC:7.6.2.1] | (RefSeq) ATP11C; phospholipid-transporting ATPase IG isoform X1 (A)	GO:0004012|GO:0005524|GO:0016021|GO:0045332
evm_model_HIC_ASM_2_1285	MEFV	PREDICTED: pyrin isoform X1 [Panthera pardus]	Pyrin OS=Homo sapiens OX=9606 GN=MEFV PE=1 SV=1	K12803 pyrin | (RefSeq) MEFV; MEFV, pyrin innate immunity regulator (A)	B30.2/SPRY domain
evm_model_HIC_ASM_14_399	FAM204A	PREDICTED: protein FAM204A isoform X1 [Equus asinus]	Protein FAM204A OS=Homo sapiens OX=9606 GN=FAM204A PE=1 SV=1	K10583 ubiquitin-conjugating enzyme E2 S [EC:2.3.2.23] | (RefSeq) UBE2S; ubiquitin conjugating enzyme E2 S (A)	--
evm_model_HIC_ASM_5_1316	GRIN2B	glutamate receptor ionotropic, NMDA 2B [Puma concolor]	Glutamate receptor ionotropic, NMDA 2B OS=Homo sapiens OX=9606 GN=GRIN2B PE=1 SV=3	K05210 glutamate receptor ionotropic, NMDA 2B | (RefSeq) GRIN2B; glutamate receptor ionotropic, NMDA 2B (A)	Glutamate [NMDA] receptor, epsilon subunit, C-terminal
evm_model_HIC_ASM_1_379	GRK7	PREDICTED: G protein-coupled receptor kinase 7 [Panthera tigris altaica]	Rhodopsin kinase OS=Sus scrofa OX=9823 GN=GRK7 PE=1 SV=1	K00909 rhodopsin kinase [EC:2.7.11.14] | (RefSeq) GRK7; G protein-coupled receptor kinase 7 (A)	GO:0004672|GO:0005524|GO:0006468
evm_model_HIC_ASM_7_180	ADGRG2	adhesion G-protein coupled receptor G2 isoform X2 [Puma concolor]	Adhesion G-protein coupled receptor G2 OS=Homo sapiens OX=9606 GN=ADGRG2 PE=1 SV=2	K08451 adhesion G-protein coupled receptor G2 | (RefSeq) ADGRG2; adhesion G protein-coupled receptor G2 (A)	GO:0004930|GO:0007186|GO:0016021
evm_model_HIC_ASM_2_1951_2	TFR2	PREDICTED: transferrin receptor protein 2 isoform X2 [Panthera pardus]	Transferrin receptor protein 2 OS=Homo sapiens OX=9606 GN=TFR2 PE=1 SV=1	K06503 transferrin receptor | (RefSeq) TFRC; transferrin receptor protein 1 (A)	Glutamate carboxypeptidase 2-like
evm_model_HIC_ASM_9_908	NTRK2	PREDICTED: BDNF/NT-3 growth factors receptor isoform X3 [Ailuropoda melanoleuca]	BDNF/NT-3 growth factors receptor OS=Homo sapiens OX=9606 GN=NTRK2 PE=1 SV=1	K04360 neurotrophic tyrosine kinase receptor type 2 [EC:2.7.10.1] | (RefSeq) NTRK2; neurotrophic receptor tyrosine kinase 2 (A)	Leucine-rich repeat N-terminal domain
evm_model_HIC_ASM_2_513	ORC2	origin recognition complex subunit 2 [Felis catus]	Origin recognition complex subunit 2 OS=Homo sapiens OX=9606 GN=ORC2 PE=1 SV=2	K02604 origin recognition complex subunit 2 | (RefSeq) ORC2; origin recognition complex subunit 2 (A)	GO:0000808|GO:0005634|GO:0006260
evm_model_HIC_ASM_9_815	FREM1	PREDICTED: FRAS1-related extracellular matrix protein 1 isoform X3 [Panthera pardus]	FRAS1-related extracellular matrix protein 1 OS=Homo sapiens OX=9606 GN=FREM1 PE=1 SV=3	K23380 FRAS1-related extracelluar matrix protein 1/2 | (RefSeq) FREM1; FRAS1-related extracellular matrix protein 1 isoform X1 (A)	CSPG repeat
evm_model_HIC_ASM_17_363	ODR4	protein odr-4 homolog [Lynx pardinus]	Protein odr-4 homolog OS=Homo sapiens OX=9606 GN=ODR4 PE=1 SV=1	--	ODR-4-like
evm_model_HIC_ASM_4_554	Bdkrb2	PREDICTED: B2 bradykinin receptor [Panthera tigris altaica]	B2 bradykinin receptor OS=Mus musculus OX=10090 GN=Bdkrb2 PE=2 SV=4	K03916 bradykinin receptor B2 | (RefSeq) B2 bradykinin receptor isoform X1 (A)	GO:0016021
evm_model_HIC_ASM_4_358_3	Gstz1	maleylacetoacetate isomerase isoform X1 [Felis catus]	Maleylacetoacetate isomerase OS=Rattus norvegicus OX=10116 GN=Gstz1 PE=1 SV=2	K01800 maleylacetoacetate isomerase [EC:5.2.1.2] | (RefSeq) GSTZ1; maleylacetoacetate isomerase isoform X1 (A)	--
evm_model_HIC_ASM_1_900	CD80	T-lymphocyte activation antigen CD80 [Puma concolor]	T-lymphocyte activation antigen CD80 OS=Oryctolagus cuniculus OX=9986 GN=CD80 PE=2 SV=1	K05412 CD80 antigen | (RefSeq) CD80; CD80 molecule (A)	--
evm_model_HIC_ASM_10_372	PADI1	PREDICTED: protein-arginine deiminase type-1 [Panthera pardus]	Protein-arginine deiminase type-1 OS=Homo sapiens OX=9606 GN=PADI1 PE=1 SV=2	K01481 protein-arginine deiminase [EC:3.5.3.15] | (RefSeq) PADI1; protein-arginine deiminase type-1 (A)	GO:0004668|GO:0018101
evm_model_HIC_ASM_19_121	TMPRSS9	transmembrane protease serine 9 [Felis catus]	Transmembrane protease serine 9 OS=Homo sapiens OX=9606 GN=TMPRSS9 PE=1 SV=2	K09640 transmembrane protease serine 9 [EC:3.4.21.-] | (RefSeq) TMPRSS9; transmembrane protease serine 9 (A)	SEA domain
evm_model_HIC_ASM_4_824	Lrfn5	PREDICTED: leucine-rich repeat and fibronectin type-III domain-containing protein 5 [Panthera tigris altaica]	Leucine-rich repeat and fibronectin type-III domain-containing protein 5 OS=Mus musculus OX=10090 GN=Lrfn5 PE=1 SV=1	K16358 leucine-rich repeat and fibronectin type-III domain-containing protein 5 | (RefSeq) LRFN5; leucine rich repeat and fibronectin type III domain containing 5 (A)	Leucine-rich repeat and fibronectin type-III domain-containing protein 5
evm_model_HIC_ASM_17_597	HHIPL2	hhip-like 2 [Lynx pardinus]	HHIP-like protein 2 OS=Homo sapiens OX=9606 GN=HHIPL2 PE=1 SV=1	K15212 TATA box-binding protein-associated factor RNA polymerase I subunit A | (RefSeq) HHIPL2; HHIP-like protein 2 (A)	--
evm_model_HIC_ASM_3_938	CARTPT	cocaine- and amphetamine-regulated transcript protein [Felis catus]	Cocaine- and amphetamine-regulated transcript protein OS=Homo sapiens OX=9606 GN=CARTPT PE=1 SV=1	--	--
evm_model_HIC_ASM_4_919	Stxbp6	PREDICTED: syntaxin-binding protein 6 isoform X1 [Rousettus aegyptiacus]	Syntaxin-binding protein 6 OS=Mus musculus OX=10090 GN=Stxbp6 PE=1 SV=1	K08519 syntaxin-binding protein 6 | (RefSeq) STXBP6; syntaxin-binding protein 6 (A)	--
evm_model_HIC_ASM_10_741	FAM167B	PREDICTED: protein FAM167B [Ursus maritimus]	Protein FAM167B OS=Homo sapiens OX=9606 GN=FAM167B PE=2 SV=2	--	--
evm_model_HIC_ASM_3_1265_2	KIF3A	PREDICTED: kinesin-like protein KIF3A isoform X2 [Leptonychotes weddellii]	Kinesin-like protein KIF3A OS=Macaca fascicularis OX=9541 GN=KIF3A PE=2 SV=1	K10394 kinesin family member 3A | (RefSeq) KIF3A; kinesin family member 3A (A)	--
evm_model_HIC_ASM_20_226_1	SMYD4	PREDICTED: SET and MYND domain-containing protein 4 isoform X1 [Panthera tigris altaica]	SET and MYND domain-containing protein 4 OS=Pongo abelii OX=9601 GN=SMYD4 PE=2 SV=1	K11426 SET and MYND domain-containing protein | (RefSeq) SET and MYND domain-containing protein (SMYD), putative (A)	Zinc finger, MYND-type
evm_model_HIC_ASM_7_996	ZDHHC9	PREDICTED: palmitoyltransferase ZDHHC9 isoform X1 [Leptonychotes weddellii]	Palmitoyltransferase ZDHHC9 OS=Homo sapiens OX=9606 GN=ZDHHC9 PE=1 SV=2	K16675 palmitoyltransferase ZDHHC9/14/18 [EC:2.3.1.225] | (RefSeq) ZDHHC9; palmitoyltransferase ZDHHC9 (A)	--
evm_model_HIC_ASM_10_1208	ALG6	dolichyl pyrophosphate Man9GlcNAc2 alpha-1,3-glucosyltransferase [Otolemur garnettii]	Dolichyl pyrophosphate Man9GlcNAc2 alpha-1,3-glucosyltransferase OS=Homo sapiens OX=9606 GN=ALG6 PE=1 SV=2	K03848 alpha-1,3-glucosyltransferase [EC:2.4.1.267] | (RefSeq) ALG6; dolichyl pyrophosphate Man9GlcNAc2 alpha-1,3-glucosyltransferase isoform X1 (A)	GO:0005783|GO:0006488|GO:0042281
evm_model_HIC_ASM_14_552	Mfsd13a	transmembrane protein 180 [Puma concolor]	Transmembrane protein 180 OS=Mus musculus OX=10090 GN=Mfsd13a PE=2 SV=1	--	Transmembrane protein 180
evm_model_HIC_ASM_8_1570	KLC2	PREDICTED: kinesin light chain 2 isoform X1 [Odobenus rosmarus divergens]	Kinesin light chain 2 OS=Homo sapiens OX=9606 GN=KLC2 PE=1 SV=1	K10407 kinesin light chain | (RefSeq) KLC2; kinesin light chain 2 (A)	GO:0005515
evm_model_HIC_ASM_17_11	AVPR1B	PREDICTED: vasopressin V1b receptor [Panthera tigris altaica]	Vasopressin V1b receptor OS=Homo sapiens OX=9606 GN=AVPR1B PE=2 SV=1	K04227 arginine vasopressin receptor 1B | (RefSeq) AVPR1B; arginine vasopressin receptor 1B (A)	GO:0004930|GO:0007186|GO:0016021
evm_model_HIC_ASM_20_907_1	WBP2	WW domain-binding protein 2 isoform X2 [Pteropus vampyrus]	WW domain-binding protein 2 OS=Homo sapiens OX=9606 GN=WBP2 PE=1 SV=1	K22524 WW domain-binding protein 2 | (RefSeq) WBP2; WW domain binding protein 2 (A)	--
evm_model_HIC_ASM_4_1432	Csnk1g1	casein kinase I [Urocitellus parryii]	Casein kinase I isoform gamma-1 OS=Mus musculus OX=10090 GN=Csnk1g1 PE=1 SV=2	K08958 casein kinase 1, gamma [EC:2.7.11.1] | (RefSeq) CSNK1G1; casein kinase 1 gamma 1 (A)	GO:0004672|GO:0005524|GO:0006468
evm_model_HIC_ASM_0_163	TRMT9B	methyltransferase kiaa1456 [Lynx pardinus]	Probable tRNA methyltransferase 9B OS=Homo sapiens OX=9606 GN=TRMT9B PE=2 SV=3	K15444 tRNA (uracil-5-)-methyltransferase TRM9 [EC:2.1.1.229] | (RefSeq) hypothetical protein (A)	--
evm_model_HIC_ASM_20_1364	CDK12	PREDICTED: cyclin-dependent kinase 12 isoform X5 [Panthera tigris altaica]	Cyclin-dependent kinase 12 OS=Ailuropoda melanoleuca OX=9646 GN=CDK12 PE=3 SV=1	K08819 cyclin-dependent kinase 12/13 [EC:2.7.11.22 2.7.11.23] | (RefSeq) CDK12; cyclin dependent kinase 12 (A)	--
evm_model_HIC_ASM_4_1200	MGA	MAX gene-associated protein isoform X2 [Felis catus]	MAX gene-associated protein OS=Homo sapiens OX=9606 GN=MGA PE=1 SV=4	K23399 MAX gene-associated protein | (RefSeq) MGA; MAX gene-associated protein isoform X1 (A)	GO:0003700|GO:0071339
evm_model_HIC_ASM_17_227	IRF6	PREDICTED: interferon regulatory factor 6 [Oryctolagus cuniculus]	Interferon regulatory factor 6 OS=Homo sapiens OX=9606 GN=IRF6 PE=1 SV=1	K10154 interferon regulatory factor 6 | (RefSeq) IRF6; interferon regulatory factor 6 (A)	GO:0044212
evm_model_HIC_ASM_17_15	RAB7B	ras-related protein Rab-7b isoform X2 [Enhydra lutris kenyoni]	Ras-related protein Rab-7b OS=Bos taurus OX=9913 GN=RAB7B PE=2 SV=1	K07898 Ras-related protein Rab-7B | (RefSeq) RAB7B; ras-related protein Rab-7b isoform X1 (A)	GO:0003924|GO:0005525
evm_model_HIC_ASM_15_409_evm_model_HIC_ASM_15_406	OXR1	oxidation resistance protein 1 isoform X4 [Felis catus]	Oxidation resistance protein 1 OS=Homo sapiens OX=9606 GN=OXR1 PE=1 SV=2	K12587 exosome complex component MTR3 | (RefSeq) hypothetical protein (A)	--
evm_model_HIC_ASM_0_1643	Zfyve28	lateral signaling target protein 2 [Lynx pardinus]	Lateral signaling target protein 2 homolog OS=Mus musculus OX=10090 GN=Zfyve28 PE=1 SV=2	K17603 zinc finger FYVE domain-containing protein 1 | (RefSeq) lateral signaling target protein 2 homolog (A)	GO:0046872
evm_model_HIC_ASM_12_450	ADCYAP1	pituitary adenylate cyclase-activating polypeptide isoform X1 [Ursus arctos horribilis]	Pituitary adenylate cyclase-activating polypeptide OS=Sus scrofa OX=9823 GN=ADCYAP1 PE=1 SV=3	K05262 pituitary adenylate cyclase-activating polypeptide | (RefSeq) ADCYAP1; adenylate cyclase activating polypeptide 1 (A)	--
evm_model_HIC_ASM_7_1022_1	MBNL3	muscleblind-like protein 3 isoform X1 [Felis catus]	Muscleblind-like protein 3 OS=Homo sapiens OX=9606 GN=MBNL3 PE=1 SV=2	K14943 muscleblind | (RefSeq) MBNL3; muscleblind-like protein 3 isoform X1 (A)	GO:0046872
evm_model_CTG_335_10	TSPAN32	PREDICTED: tetraspanin-32 isoform X1 [Panthera pardus]	Tetraspanin-32 OS=Homo sapiens OX=9606 GN=TSPAN32 PE=2 SV=1	K17359 tetraspanin-32 | (RefSeq) TSPAN32; tetraspanin-32 isoform X1 (A)	--
evm_model_HIC_ASM_5_497_2	GLT8D2	glycosyltransferase 8 domain-containing protein 2 [Felis catus]	Glycosyltransferase 8 domain-containing protein 2 OS=Bos taurus OX=9913 GN=GLT8D2 PE=2 SV=1	K13648 alpha-1,4-galacturonosyltransferase [EC:2.4.1.43] | (RefSeq) polygalacturonate 4-alpha-galacturonosyltransferase (A)	--
evm_model_HIC_ASM_12_95	C18orf63	uncharacterized protein C18orf63 homolog [Puma concolor]	Uncharacterized protein C18orf63 OS=Homo sapiens OX=9606 GN=C18orf63 PE=2 SV=2	--	Domain of unknown function DUF4708
evm_model_HIC_ASM_18_1209_1	CENPT	PREDICTED: centromere protein T isoform X1 [Ailuropoda melanoleuca]	Centromere protein T OS=Macaca fascicularis OX=9541 GN=CENPT PE=2 SV=1	K11512 centromere protein T | (RefSeq) CENPT; centromere protein T (A)	GO:0000776|GO:0003677|GO:0051382
evm_model_HIC_ASM_9_251	Odf2	outer dense fiber protein 2 isoform X5 [Vulpes vulpes]	Outer dense fiber protein 2 OS=Rattus norvegicus OX=10116 GN=Odf2 PE=1 SV=2	K16479 outer dense fiber protein 2 | (RefSeq) ODF2; outer dense fiber of sperm tails 2 (A)	Outer dense fibre protein 2-related
evm_model_HIC_ASM_3_1225	CATSPER3	PREDICTED: cation channel sperm-associated protein 3 [Panthera pardus]	Cation channel sperm-associated protein 3 OS=Homo sapiens OX=9606 GN=CATSPER3 PE=2 SV=1	K16891 cation channel sperm-associated protein 3 | (RefSeq) CATSPER3; cation channel sperm-associated protein 3 isoform X1 (A)	GO:0005216|GO:0006811|GO:0016020|GO:0055085
evm_model_HIC_ASM_5_652	PPP1R12A	protein phosphatase 1 regulatory subunit 12A isoform X4 [Felis catus]	Protein phosphatase 1 regulatory subunit 12A OS=Homo sapiens OX=9606 GN=PPP1R12A PE=1 SV=1	K06270 protein phosphatase 1 regulatory subunit 12A | (RefSeq) PPP1R12A; protein phosphatase 1, regulatory subunit 12A (A)	Ankyrin repeat-containing domain
evm_model_HIC_ASM_10_1411	BCAR3	breast cancer anti-estrogen resistance protein 3 isoform X1 [Acinonyx jubatus]	Breast cancer anti-estrogen resistance protein 3 OS=Homo sapiens OX=9606 GN=BCAR3 PE=1 SV=1	K22999 torsin-2A | (RefSeq) SH2D3C; SH2 domain-containing protein 3C (A)	GO:0005085|GO:0007264
evm_model_HIC_ASM_14_719_1	EXOC6	PREDICTED: exocyst complex component 6 isoform X1 [Panthera pardus]	Exocyst complex component 6 OS=Canis lupus familiaris OX=9615 GN=EXOC6 PE=3 SV=1	K19985 exocyst complex component 6 | (RefSeq) EXOC6; exocyst complex component 6 (A)	--
evm_model_HIC_ASM_3_670	CDHR2	cadherin-related family member 2 [Lynx pardinus]	Cadherin-related family member 2 OS=Homo sapiens OX=9606 GN=CDHR2 PE=1 SV=2	K16502 cadherin-related family member 2 | (RefSeq) CDHR2; cadherin-related family member 2 isoform X1 (A)	--
evm_model_HIC_ASM_4_1083	TEP1	telomerase protein component 1 [Lynx pardinus]	Telomerase protein component 1 OS=Homo sapiens OX=9606 GN=TEP1 PE=1 SV=2	K11127 telomerase protein component 1 | (RefSeq) TEP1; telomerase associated protein 1 (A)	TEP1, N-terminal
evm_model_HIC_ASM_6_1133	ARMC2	PREDICTED: armadillo repeat-containing protein 2 [Panthera tigris altaica]	Armadillo repeat-containing protein 2 OS=Bos taurus OX=9913 GN=ARMC2 PE=4 SV=1	--	GO:0005515
evm_model_HIC_ASM_3_862	ZFYVE16	zinc finger FYVE domain-containing protein 16 [Acinonyx jubatus]	Zinc finger FYVE domain-containing protein 16 OS=Homo sapiens OX=9606 GN=ZFYVE16 PE=1 SV=3	K04679 MAD, mothers against decapentaplegic interacting protein | (RefSeq) ZFYVE16; zinc finger FYVE domain-containing protein 16 (A)	GO:0046872
evm_model_HIC_ASM_10_1825_2	FCGR1A	high affinity immunoglobulin gamma fc receptor [Lynx pardinus]	High affinity immunoglobulin gamma Fc receptor I OS=Homo sapiens OX=9606 GN=FCGR1A PE=1 SV=2	K06498 high affinity immunoglobulin gamma Fc receptor I | (RefSeq) LOW QUALITY PROTEIN: high affinity immunoglobulin gamma Fc receptor I-like (A)	Immunoglobulin
evm_model_HIC_ASM_20_1102	KCNH6	PREDICTED: potassium voltage-gated channel subfamily H member 6 isoform X1 [Panthera pardus]	Potassium voltage-gated channel subfamily H member 6 OS=Homo sapiens OX=9606 GN=KCNH6 PE=1 SV=1	K04909 potassium voltage-gated channel Eag-related subfamily H member 6 | (RefSeq) KCNH6; potassium voltage-gated channel subfamily H member 6 isoform X1 (A)	GO:0005249|GO:0006813|GO:0016021
evm_model_CTG_335_14	TH	tyrosine 3-monooxygenase [Canis lupus familiaris]	Tyrosine 3-monooxygenase OS=Canis lupus familiaris OX=9615 GN=TH PE=2 SV=1	K00501 tyrosine 3-monooxygenase [EC:1.14.16.2] | (RefSeq) TH; tyrosine 3-monooxygenase (A)	GO:0016714|GO:0055114
evm_model_HIC_ASM_10_1280	MSH4	PREDICTED: mutS protein homolog 4 [Panthera tigris altaica]	MutS protein homolog 4 OS=Homo sapiens OX=9606 GN=MSH4 PE=1 SV=2	K08740 DNA mismatch repair protein MSH4 | (RefSeq) MSH4; mutS homolog 4 (A)	GO:0005524|GO:0006298|GO:0030983
evm_model_HIC_ASM_0_1265	AASDH	acyl-synthetase family member 4 [Lynx pardinus]	Beta-alanine-activating enzyme OS=Homo sapiens OX=9606 GN=AASDH PE=1 SV=3	K00142 acyl-CoA synthetase [EC:6.2.1.-] | (RefSeq) AASDH; acyl-CoA synthetase family member 4 isoform X1 (A)	--
evm_model_HIC_ASM_19_726_3	DDX49	PREDICTED: probable ATP-dependent RNA helicase DDX49 [Panthera tigris altaica]	Probable ATP-dependent RNA helicase DDX49 OS=Homo sapiens OX=9606 GN=DDX49 PE=1 SV=1	K14778 ATP-dependent RNA helicase DDX49/DBP8 [EC:3.6.4.13] | (RefSeq) DDX49; probable ATP-dependent RNA helicase DDX49 (A)	RNA helicase, DEAD-box type, Q motif
evm_model_HIC_ASM_4_1209	PLA2G4E	cytosolic phospholipase A2 epsilon [Puma concolor]	Cytosolic phospholipase A2 epsilon OS=Homo sapiens OX=9606 GN=PLA2G4E PE=2 SV=4	K16342 cytosolic phospholipase A2 [EC:3.1.1.4] | (RefSeq) PLA2G4E; cytosolic phospholipase A2 epsilon isoform X1 (A)	C2 domain
evm_model_HIC_ASM_8_1568_2	SF3B2	PREDICTED: splicing factor 3B subunit 2 isoform X2 [Ailuropoda melanoleuca]	Splicing factor 3B subunit 2 OS=Homo sapiens OX=9606 GN=SF3B2 PE=1 SV=2	K12829 splicing factor 3B subunit 2 | (RefSeq) SF3B2; splicing factor 3B subunit 2 isoform X2 (A)	PSP, proline-rich
evm_model_HIC_ASM_14_1169	SIPA1L2	PREDICTED: LOW QUALITY PROTEIN: signal-induced proliferation-associated 1-like protein 2 [Panthera tigris altaica]	Signal-induced proliferation-associated 1-like protein 2 OS=Homo sapiens OX=9606 GN=SIPA1L2 PE=1 SV=2	K17702 signal-induced proliferation-associated 1 like protein 2 | (RefSeq) SIPA1L2; signal-induced proliferation-associated 1-like protein 2 isoform X1 (A)	GO:0005515
evm_model_HIC_ASM_17_689	ARHGAP30	PREDICTED: rho GTPase-activating protein 30 isoform X1 [Panthera pardus]	Rho GTPase-activating protein 30 OS=Homo sapiens OX=9606 GN=ARHGAP30 PE=1 SV=3	K20645 Rho GTPase-activating protein 30 | (RefSeq) ARHGAP30; rho GTPase-activating protein 30 isoform X1 (A)	GO:0007165
evm_model_HIC_ASM_0_78	STAR	steroidogenic acute regulatory protein, mitochondrial [Eptesicus fuscus]	Steroidogenic acute regulatory protein, mitochondrial OS=Equus caballus OX=9796 GN=STAR PE=2 SV=1	K16931 steroidogenic acute regulatory protein, mitochondrial | (RefSeq) STAR; steroidogenic acute regulatory protein, mitochondrial (A)	GO:0008289
evm_model_HIC_ASM_16_296	OLFM4	olfactomedin-4 [Puma concolor]	Olfactomedin-4 OS=Homo sapiens OX=9606 GN=OLFM4 PE=1 SV=1	K22254 ubiquilin-like protein | (RefSeq) olfactomedin-4 (A)	Olfactomedin-like domain
evm_model_HIC_ASM_14_442	Ablim1	actin-binding LIM protein 1-like [Tupaia chinensis]	Actin-binding LIM protein 1 OS=Mus musculus OX=10090 GN=Ablim1 PE=1 SV=1	K07520 actin-binding LIM protein | (RefSeq) actin-binding LIM protein 1-like (A)	Zinc finger, LIM-type
evm_model_HIC_ASM_2_565_4	STAT1	signal transducer and activator of [Lynx pardinus]	Signal transducer and activator of transcription 1 OS=Sus scrofa OX=9823 GN=STAT1 PE=2 SV=1	K11220 signal transducer and activator of transcription 1 | (RefSeq) STAT1; signal transducer and activator of transcription 1-alpha/beta (A)	GO:0006355|GO:0007165
evm_model_HIC_ASM_18_1116	C16orf70	UPF0183 protein C16orf70 homolog isoform X2 [Enhydra lutris kenyoni]	UPF0183 protein C16orf70 OS=Homo sapiens OX=9606 GN=C16orf70 PE=1 SV=1	--	UPF0183/Protein broad-minded
evm_model_HIC_ASM_0_444_1	KCTD9	BTB/POZ domain-containing protein KCTD9 [Sus scrofa]	BTB/POZ domain-containing protein KCTD9 OS=Homo sapiens OX=9606 GN=KCTD9 PE=1 SV=1	K21919 BTB/POZ domain-containing protein KCTD9 | (RefSeq) KCTD9; BTB/POZ domain-containing protein KCTD9 (A)	GO:0051260
evm_model_HIC_ASM_8_536_3	CCDC90B	PREDICTED: coiled-coil domain-containing protein 90B, mitochondrial isoform X1 [Panthera tigris altaica]	Coiled-coil domain-containing protein 90B, mitochondrial OS=Homo sapiens OX=9606 GN=CCDC90B PE=1 SV=2	K22137 mitochondrial calcium uniporter regulator 1 | (RefSeq) MCUR1; mitochondrial calcium uniporter regulator 1 (A)	Coiled-coil domain-containing protein 90-like
evm_model_HIC_ASM_8_975	E2F8	transcription factor e2f8 [Lynx pardinus]	Transcription factor E2F8 OS=Homo sapiens OX=9606 GN=E2F8 PE=1 SV=1	K09391 transcription factor E2F7/8 | (RefSeq) E2F8; E2F transcription factor 8 (A)	--
evm_model_HIC_ASM_4_1214	TMEM87A	PREDICTED: transmembrane protein 87A isoform X2 [Mustela putorius furo]	Transmembrane protein 87A OS=Homo sapiens OX=9606 GN=TMEM87A PE=1 SV=3	K22985 G protein-coupled receptor 107 | (RefSeq) GPR107; LOW QUALITY PROTEIN: protein GPR107 (A)	GO:0016021
evm_model_HIC_ASM_10_663	EPB41	protein 4.1 isoform X10 [Felis catus]	Protein 4.1 OS=Homo sapiens OX=9606 GN=EPB41 PE=1 SV=4	K06107 erythrocyte membrane protein band 4.1 | (RefSeq) EPB41; protein 4.1 (A)	--
evm_model_HIC_ASM_6_206	Uncharacterized	uncharacterized protein C6orf62 homolog isoform X1 [Bos taurus]	Uncharacterized protein C6orf62 homolog OS=Mus musculus OX=10090 PE=2 SV=1	--	--
evm_model_HIC_ASM_10_881	PPIE	peptidyl-prolyl cis-trans isomerase E [Canis lupus familiaris]	Peptidyl-prolyl cis-trans isomerase E OS=Pongo abelii OX=9601 GN=PPIE PE=2 SV=1	K09564 peptidyl-prolyl isomerase E (cyclophilin E) [EC:5.2.1.8] | (RefSeq) PPIE; peptidyl-prolyl cis-trans isomerase E isoform X1 (A)	GO:0000413|GO:0003755
evm_model_HIC_ASM_2_921	ACMSD	PREDICTED: 2-amino-3-carboxymuconate-6-semialdehyde decarboxylase isoform X1 [Panthera pardus]	2-amino-3-carboxymuconate-6-semialdehyde decarboxylase OS=Bos taurus OX=9913 GN=ACMSD PE=2 SV=1	K03392 aminocarboxymuconate-semialdehyde decarboxylase [EC:4.1.1.45] | (RefSeq) ACMSD; 2-amino-3-carboxymuconate-6-semialdehyde decarboxylase isoform X1 (A)	GO:0016787
evm_model_HIC_ASM_5_358	MICALL1	MICAL-like protein 1 isoform X3 [Felis catus]	MICAL-like protein 1 OS=Bos taurus OX=9913 GN=MICALL1 PE=1 SV=2	K19948 MICAL-like protein 1 | (RefSeq) MICALL1; MICAL-like protein 1 isoform X1 (A)	GO:0017137|GO:0032456
evm_model_HIC_ASM_3_540	Fabp6	PREDICTED: gastrotropin [Panthera tigris altaica]	Gastrotropin OS=Mus musculus OX=10090 GN=Fabp6 PE=2 SV=2	K08755 fatty acid-binding protein 6, ileal (gastrotropin) | (RefSeq) FABP6; gastrotropin isoform X1 (A)	GO:0008289
evm_model_HIC_ASM_5_864	MMP19	matrix metalloproteinase-19 [Acinonyx jubatus]	Matrix metalloproteinase-19 OS=Homo sapiens OX=9606 GN=MMP19 PE=1 SV=1	K07998 matrix metalloproteinase-19 (RASI) [EC:3.4.24.-] | (RefSeq) MMP19; matrix metalloproteinase-19 (A)	Hemopexin-like repeats
evm_model_HIC_ASM_4_369	ALKBH1	PREDICTED: DNA oxidative demethylase ALKBH1 isoform X1 [Panthera tigris altaica]	Nucleic acid dioxygenase ALKBH1 OS=Homo sapiens OX=9606 GN=ALKBH1 PE=1 SV=2	K10765 alkylated DNA repair protein alkB homolog 1 [EC:1.14.11.51 4.2.99.18 1.14.11.-] | (RefSeq) ALKBH1; alkB homolog 1, histone H2A dioxygenase (A)	--
evm_model_HIC_ASM_4_282	Lin52	protein lin-52 homolog isoform X3 [Felis catus]	Protein lin-52 homolog OS=Mus musculus OX=10090 GN=Lin52 PE=1 SV=1	K21775 protein lin-52 | (RefSeq) LIN52; protein lin-52 homolog isoform X1 (A)	GO:0006351|GO:0070176
evm_model_HIC_ASM_20_134	RSKR	PREDICTED: uncharacterized serine/threonine-protein kinase SgK494 [Panthera tigris altaica]	Ribosomal protein S6 kinase-related protein OS=Homo sapiens OX=9606 GN=RSKR PE=2 SV=2	K17529 uncharacterized serine/threonine-protein kinase SgK494 [EC:2.7.11.1] | (RefSeq) uncharacterized serine/threonine-protein kinase SgK494 (A)	--
evm_model_HIC_ASM_3_536_1	TTC1	tetratricopeptide repeat protein 1 [Felis catus]	Tetratricopeptide repeat protein 1 OS=Homo sapiens OX=9606 GN=TTC1 PE=1 SV=1	K09228 KRAB domain-containing zinc finger protein | (RefSeq) zinc finger protein 550-like (A)	GO:0005515
evm_model_HIC_ASM_4_810	MIS18BP1	mis18-binding protein 1 isoform X2 [Felis catus]	Mis18-binding protein 1 OS=Homo sapiens OX=9606 GN=MIS18BP1 PE=1 SV=1	--	SANT/Myb domain
evm_model_HIC_ASM_3_531	IL12B	hypothetical protein Cadr_00003987 [Camelus dromedarius]	Interleukin-12 subunit beta OS=Felis catus OX=9685 GN=IL12B PE=2 SV=1	K05425 interleukin 12B | (RefSeq) IL12B; interleukin-12 subunit beta isoform X2 (A)	Interleukin-12 beta
evm_model_HIC_ASM_9_891	DAPK1	PREDICTED: death-associated protein kinase 1 isoform X1 [Panthera pardus]	Death-associated protein kinase 1 OS=Homo sapiens OX=9606 GN=DAPK1 PE=1 SV=6	K08803 death-associated protein kinase [EC:2.7.11.1] | (RefSeq) DAPK1; death-associated protein kinase 1 isoform X1 (A)	GO:0004672|GO:0005524|GO:0006468
evm_model_HIC_ASM_10_750	ZBTB8B	zinc finger and BTB domain-containing protein 8B [Felis catus]	Zinc finger and BTB domain-containing protein 8B OS=Homo sapiens OX=9606 GN=ZBTB8B PE=1 SV=2	K10495 zinc finger and BTB domain-containing protein 8 | (RefSeq) ZBTB8B; zinc finger and BTB domain-containing protein 8B (A)	GO:0005515
evm_model_HIC_ASM_5_1608	MTPAP	poly(A) RNA polymerase, mitochondrial [Acinonyx jubatus]	Poly(A) RNA polymerase, mitochondrial OS=Homo sapiens OX=9606 GN=MTPAP PE=1 SV=1	K18060 poly(A) RNA polymerase, mitochondrial [EC:2.7.7.19] | (RefSeq) MTPAP; poly(A) RNA polymerase, mitochondrial (A)	--
evm_model_HIC_ASM_0_916	LEF1	PREDICTED: lymphoid enhancer-binding factor 1 isoform X1 [Ailuropoda melanoleuca]	Lymphoid enhancer-binding factor 1 OS=Homo sapiens OX=9606 GN=LEF1 PE=1 SV=1	K04492 lymphoid enhancer-binding factor 1 | (RefSeq) LEF1; lymphoid enhancer-binding factor 1 isoform X1 (A)	High mobility group box domain
evm_model_HIC_ASM_13_919_3	LMAN2L	VIP36-like protein isoform X2 [Tupaia chinensis]	VIP36-like protein OS=Bos taurus OX=9913 GN=LMAN2L PE=2 SV=1	K10083 lectin, mannose-binding 2-like | (RefSeq) LMAN2L; VIP36-like protein isoform X2 (A)	GO:0016020
evm_model_HIC_ASM_15_198	CRISPLD1	cysteine-rich secretory protein LCCL domain-containing 1 isoform X1 [Acinonyx jubatus]	Cysteine-rich secretory protein LCCL domain-containing 1 OS=Homo sapiens OX=9606 GN=CRISPLD1 PE=2 SV=1	K19919 cysteine-rich secretory protein | (RefSeq) crispld2; cysteine rich secretory protein LCCL domain containing 2 (A)	--
evm_model_HIC_ASM_20_236	Tsr1	pre-rRNA-processing protein TSR1 homolog [Puma concolor]	Pre-rRNA-processing protein TSR1 homolog OS=Mus musculus OX=10090 GN=Tsr1 PE=1 SV=1	K14799 pre-rRNA-processing protein TSR1 | (RefSeq) TSR1; pre-rRNA-processing protein TSR1 homolog isoform X2 (A)	GO:0005634|GO:0042254
evm_model_HIC_ASM_5_1331	Gpr19	probable G-protein coupled receptor 19 [Felis catus]	Probable G-protein coupled receptor 19 OS=Rattus norvegicus OX=10116 GN=Gpr19 PE=2 SV=2	K04316 G protein-coupled receptor 19 | (RefSeq) GPR19; probable G-protein coupled receptor 19 (A)	--
evm_model_HIC_ASM_19_1271	Ift122	PREDICTED: intraflagellar transport protein 122 homolog isoform X3 [Panthera pardus]	Intraflagellar transport protein 122 homolog OS=Mus musculus OX=10090 GN=Ift122 PE=1 SV=1	K19656 intraflagellar transport protein 122 | (RefSeq) IFT122; intraflagellar transport protein 122 homolog (A)	GO:0005515
evm_model_HIC_ASM_17_1090	KMO	kynurenine 3-monooxygenase [Lynx pardinus]	Kynurenine 3-monooxygenase OS=Homo sapiens OX=9606 GN=KMO PE=1 SV=2	K00486 kynurenine 3-monooxygenase [EC:1.14.13.9] | (RefSeq) KMO; kynurenine 3-monooxygenase (A)	--
evm_model_HIC_ASM_14_578_3	POLL	DNA polymerase lambda isoform X2 [Zalophus californianus]	DNA polymerase lambda OS=Homo sapiens OX=9606 GN=POLL PE=1 SV=1	K03512 DNA polymerase lambda [EC:2.7.7.7 4.2.99.-] | (RefSeq) POLL; DNA polymerase lambda (A)	DNA polymerase beta, palm domain
evm_model_HIC_ASM_12_621	CRKL	PREDICTED: crk-like protein isoform X1 [Ailuropoda melanoleuca]	Crk-like protein OS=Homo sapiens OX=9606 GN=CRKL PE=1 SV=1	K04438 proto-oncogene C-crk | (RefSeq) CRKL; crk-like protein (A)	SH2 domain
evm_model_HIC_ASM_6_703_3	KLHDC3	PREDICTED: kelch domain-containing protein 3 isoform X1 [Equus asinus]	Kelch domain-containing protein 3 OS=Bos taurus OX=9913 GN=KLHDC3 PE=2 SV=2	K12562 amphiphysin | (RefSeq) hypothetical protein (A)	GO:0005515
evm_model_HIC_ASM_17_532	UCHL5	ubiquitin carboxyl-terminal hydrolase isozyme L5 isoform X2 [Heterocephalus glaber]	Ubiquitin carboxyl-terminal hydrolase isozyme L5 OS=Bos taurus OX=9913 GN=UCHL5 PE=2 SV=1	K05610 ubiquitin carboxyl-terminal hydrolase L5 [EC:3.4.19.12] | (RefSeq) UCHL5; ubiquitin carboxyl-terminal hydrolase isozyme L5 isoform X2 (A)	GO:0004843|GO:0006511
evm_model_HIC_ASM_8_176_1	CD3D	T-cell surface glycoprotein CD3 delta chain isoform X1 [Felis catus]	T-cell surface glycoprotein CD3 delta chain OS=Macaca fascicularis OX=9541 GN=CD3D PE=2 SV=1	K06450 T-cell surface glycoprotein CD3 delta chain | (RefSeq) CD3D; CD3d molecule (A)	CD3 gamma/delta subunit, Ig-like domain
evm_model_HIC_ASM_5_788	TSPAN31	tetraspanin-31 isoform X1 [Pan paniscus]	Tetraspanin-31 OS=Homo sapiens OX=9606 GN=TSPAN31 PE=2 SV=1	K17356 tetraspanin-13/31 | (RefSeq) TSPAN31; tetraspanin-31 isoform X1 (A)	--
evm_model_HIC_ASM_12_567	TRMT2A	tRNA (uracil-5-)-methyltransferase homolog A isoform X2 [Puma concolor]	tRNA (uracil-5-)-methyltransferase homolog A OS=Homo sapiens OX=9606 GN=TRMT2A PE=1 SV=2	K15332 tRNA (uracil-5-)-methyltransferase [EC:2.1.1.-] | (RefSeq) TRMT2A; tRNA methyltransferase 2 homolog A (A)	GO:0006396|GO:0008173
evm_model_HIC_ASM_10_1731	RPTN	repetin [Felis catus]	Repetin OS=Homo sapiens OX=9606 GN=RPTN PE=1 SV=1	K18626 trichohyalin | (RefSeq) TCHH; trichohyalin (A)	Repetin
evm_model_HIC_ASM_8_1200	ZNF408	zinc finger protein 408 [Puma concolor]	Zinc finger protein 408 OS=Homo sapiens OX=9606 GN=ZNF408 PE=1 SV=1	K06792 aggrecan 1 | (GenBank) unnamed protein product (A)	GO:0003676
evm_model_HIC_ASM_9_647	Npr2	atrial natriuretic peptide receptor [Lynx pardinus]	Atrial natriuretic peptide receptor 2 OS=Mus musculus OX=10090 GN=Npr2 PE=1 SV=2	K12324 atrial natriuretic peptide receptor B [EC:4.6.1.2] | (RefSeq) NPR2; atrial natriuretic peptide receptor 2 isoform X2 (A)	GO:0004672|GO:0005524|GO:0006468
evm_model_HIC_ASM_4_1893	ZSCAN2	zinc finger and SCAN domain-containing protein 2 isoform X1 [Canis lupus familiaris]	Zinc finger and SCAN domain-containing protein 2 OS=Homo sapiens OX=9606 GN=ZSCAN2 PE=2 SV=2	K09230 SCAN domain-containing zinc finger protein | (RefSeq) ZSCAN2; zinc finger and SCAN domain-containing protein 2 (A)	GO:0003700|GO:0006355
evm_model_HIC_ASM_8_133	BUD13	BUD13 homolog isoform X2 [Felis catus]	BUD13 homolog OS=Homo sapiens OX=9606 GN=BUD13 PE=1 SV=1	K13106 pre-mRNA-splicing factor CWC26 | (RefSeq) BUD13; BUD13 homolog isoform X1 (A)	--
evm_model_HIC_ASM_17_822_3	ISG20L2	interferon-stimulated 20 kDa exonuclease-like 2 [Acinonyx jubatus]	Interferon-stimulated 20 kDa exonuclease-like 2 OS=Bos taurus OX=9913 GN=ISG20L2 PE=2 SV=1	K18329 interferon-stimulated 20 kDa exonuclease-like 2 [EC:3.1.-.-] | (RefSeq) ISG20L2; interferon-stimulated 20 kDa exonuclease-like 2 (A)	--
evm_model_HIC_ASM_16_531	GPR12	G-protein coupled receptor 12 [Sus scrofa]	G-protein coupled receptor 12 OS=Homo sapiens OX=9606 GN=GPR12 PE=1 SV=1	K04315 G protein-coupled receptor 12 | (RefSeq) GPR12; G-protein coupled receptor 12 (A)	GO:0016021
evm_model_HIC_ASM_6_547_4	DEF6	differentially expressed in FDCP 6 homolog isoform X2 [Felis catus]	Differentially expressed in FDCP 6 homolog OS=Homo sapiens OX=9606 GN=DEF6 PE=1 SV=1	K23213 paired amphipathic helix protein Sin3b | (RefSeq) uncharacterized protein LOC113535239 (A)	--
evm_model_HIC_ASM_9_301_evm_model_HIC_ASM_9_302	Slc2a8	solute carrier family 2, facilitated glucose transporter member 8 isoform X1 [Puma concolor]	Solute carrier family 2, facilitated glucose transporter member 8 OS=Rattus norvegicus OX=10116 GN=Slc2a8 PE=1 SV=1	K08145 MFS transporter, SP family, solute carrier family 2 (facilitated glucose transporter), member 8 | (RefSeq) SLC2A8; solute carrier family 2, facilitated glucose transporter member 8 isoform X1 (A)	GO:0016021|GO:0022857|GO:0055085
evm_model_HIC_ASM_0_144	PPP1R3B	protein phosphatase 1 regulatory subunit 3B isoform X1 [Ursus arctos horribilis]	Protein phosphatase 1 regulatory subunit 3B OS=Bos taurus OX=9913 GN=PPP1R3B PE=2 SV=1	K07189 protein phosphatase 1 regulatory subunit 3A/B/C/D/E | (RefSeq) PPP1R3B; protein phosphatase 1 regulatory subunit 3B isoform X1 (A)	--
evm_model_HIC_ASM_11_126_3	HUS1	checkpoint protein hus1-like [Lynx pardinus]	Checkpoint protein HUS1 OS=Homo sapiens OX=9606 GN=HUS1 PE=1 SV=1	K10903 HUS1 checkpoint protein | (RefSeq) HUS1; checkpoint protein HUS1 (A)	--
evm_model_HIC_ASM_2_1855	METTL27	methyltransferase-like protein 27 isoform X1 [Callorhinus ursinus]	Methyltransferase-like protein 27 OS=Homo sapiens OX=9606 GN=METTL27 PE=1 SV=2	--	--
evm_model_HIC_ASM_12_504	ANKRD12	PREDICTED: ankyrin repeat domain-containing protein 12 isoform X2 [Panthera pardus]	Ankyrin repeat domain-containing protein 12 OS=Homo sapiens OX=9606 GN=ANKRD12 PE=1 SV=3	K21436 ankyrin repeat domain-containing protein 11/12 | (RefSeq) ANKRD12; ankyrin repeat domain-containing protein 12 isoform X1 (A)	GO:0005515
evm_model_HIC_ASM_0_1047	SLC10A6	PREDICTED: solute carrier family 10 member 6 isoform X3 [Panthera tigris altaica]	Solute carrier family 10 member 6 OS=Homo sapiens OX=9606 GN=SLC10A6 PE=1 SV=2	K14346 solute carrier family 10 (sodium/bile acid cotransporter), member 6 | (RefSeq) SLC10A6; solute carrier family 10 member 6 isoform X1 (A)	GO:0005886|GO:0043250|GO:0043251
evm_model_HIC_ASM_6_355	DDR1	epithelial discoidin domain-containing receptor 1 isoform X1 [Felis catus]	Epithelial discoidin domain-containing receptor 1 OS=Homo sapiens OX=9606 GN=DDR1 PE=1 SV=1	K05124 discoidin domain receptor family member 1 [EC:2.7.10.1] | (RefSeq) DDR1; epithelial discoidin domain-containing receptor 1 isoform X1 (A)	--
evm_model_HIC_ASM_18_689_3	SARS2	serine--tRNA ligase, mitochondrial [Acinonyx jubatus]	Serine--tRNA ligase, mitochondrial OS=Bos taurus OX=9913 GN=SARS2 PE=1 SV=1	K01875 seryl-tRNA synthetase [EC:6.1.1.11] | (RefSeq) SARS2; serine--tRNA ligase, mitochondrial (A)	GO:0000166|GO:0004812|GO:0005524|GO:0006418
evm_model_HIC_ASM_18_1120	HSF4	heat shock factor protein 4 isoform X2 [Odocoileus virginianus texanus]	Heat shock factor protein 4 OS=Canis lupus familiaris OX=9615 GN=HSF4 PE=2 SV=1	K09417 heat shock transcription factor 4 | (RefSeq) heat shock factor protein 4 isoform X1 (A)	GO:0042981
evm_model_HIC_ASM_11_392	ETV1	ets translocation variant 1 [Lynx pardinus]	ETS translocation variant 1 OS=Bos taurus OX=9913 GN=ETV1 PE=2 SV=1	K09431 ets translocation variant 1 | (RefSeq) ETV1; ETS translocation variant 1 isoform X2 (A)	GO:0003700|GO:0005634|GO:0006355
evm_model_HIC_ASM_6_20	SERPINB1	leukocyte elastase inhibitor [Puma concolor]	Leukocyte elastase inhibitor OS=Homo sapiens OX=9606 GN=SERPINB1 PE=1 SV=1	K13963 serpin B | (RefSeq) SERPINB1; leukocyte elastase inhibitor (A)	Serpin domain
evm_model_HIC_ASM_15_130_1	TRIM55	tripartite motif-containing protein 55 isoform X1 [Acinonyx jubatus]	Tripartite motif-containing protein 55 OS=Homo sapiens OX=9606 GN=TRIM55 PE=1 SV=2	K10654 tripartite motif-containing protein 55 | (RefSeq) TRIM55; tripartite motif-containing protein 55 (A)	GO:0008270
evm_model_HIC_ASM_3_1153	TMEM173	stimulator of interferon genes protein isoform X2 [Felis catus]	Stimulator of interferon genes protein OS=Bos taurus OX=9913 GN=TMEM173 PE=2 SV=1	K12654 transmembrane protein 173 | (RefSeq) TMEM173; transmembrane protein 173 (A)	GO:0002218|GO:0032481
evm_model_HIC_ASM_19_482	DHPS	deoxyhypusine synthase isoform X1 [Acinonyx jubatus]	Deoxyhypusine synthase OS=Homo sapiens OX=9606 GN=DHPS PE=1 SV=1	K00809 deoxyhypusine synthase [EC:2.5.1.46] | (RefSeq) DHPS; deoxyhypusine synthase isoform X1 (A)	--
evm_model_HIC_ASM_10_1533	GPR61	PREDICTED: probable G-protein coupled receptor 61 [Panthera tigris altaica]	G-protein coupled receptor 61 OS=Homo sapiens OX=9606 GN=GPR61 PE=1 SV=2	K08414 G protein-coupled receptor 61 | (RefSeq) GPR61; G protein-coupled receptor 61 (A)	--
evm_model_HIC_ASM_4_1074	RNASE12	PREDICTED: probable inactive ribonuclease-like protein 12 [Panthera pardus]	Probable inactive ribonuclease-like protein 12 OS=Homo sapiens OX=9606 GN=RNASE12 PE=2 SV=1	K16633 ribonuclease 11 [EC:3.1.27.-] | (RefSeq) RNASE11; ribonuclease A family member 11 (inactive) (A)	Probable inactive ribonuclease-like protein 12
evm_model_HIC_ASM_1_439	EIF2A	eukaryotic translation initiation factor 2A isoform X1 [Puma concolor]	Eukaryotic translation initiation factor 2A OS=Homo sapiens OX=9606 GN=EIF2A PE=1 SV=3	K15026 translation initiation factor 2A | (RefSeq) EIF2A; eukaryotic translation initiation factor 2A isoform X1 (A)	GO:0003743|GO:0006413
evm_model_HIC_ASM_9_332	RABEPK	PREDICTED: rab9 effector protein with kelch motifs isoform X1 [Panthera pardus]	Rab9 effector protein with kelch motifs OS=Bos taurus OX=9913 GN=RABEPK PE=2 SV=1	K20285 Rab9 effector protein with kelch motifs | (RefSeq) RABEPK; Rab9 effector protein with kelch motifs (A)	GO:0005515
evm_model_HIC_ASM_10_1094_4	TUT4	PREDICTED: terminal uridylyltransferase 4 isoform X1 [Panthera pardus]	Terminal uridylyltransferase 4 OS=Homo sapiens OX=9606 GN=TUT4 PE=1 SV=3	K13291 terminal uridylyltransferase [EC:2.7.7.52] | (RefSeq) TUT4; terminal uridylyltransferase 4 isoform X1 (A)	--
evm_model_HIC_ASM_5_1460	CD27	CD27 antigen [Acinonyx jubatus]	CD27 antigen OS=Homo sapiens OX=9606 GN=CD27 PE=1 SV=2	K05144 tumor necrosis factor receptor superfamily member 7 | (RefSeq) CD27; CD27 antigen (A)	--
evm_model_HIC_ASM_17_49	TMEM81	transmembrane protein 81 [Felis catus]	Transmembrane protein 81 OS=Homo sapiens OX=9606 GN=TMEM81 PE=2 SV=1	--	Transmembrane protein 81
evm_model_HIC_ASM_10_204_2	ERRFI1	ERBB receptor feedback inhibitor 1 [Felis catus]	ERBB receptor feedback inhibitor 1 OS=Homo sapiens OX=9606 GN=ERRFI1 PE=1 SV=1	K08886 activated CDC42 kinase 1 [EC:2.7.10.2 2.7.11.1] | (RefSeq) TNK2; tyrosine kinase non receptor 2 (A)	Mig-6 domain
evm_model_HIC_ASM_8_376	ANGPTL5	angiopoietin-related protein 5 [Felis catus]	Angiopoietin-related protein 5 OS=Homo sapiens OX=9606 GN=ANGPTL5 PE=1 SV=3	K05466 angiopoietin 2 | (RefSeq) angiopoietin-related protein 7 (A)	Fibrinogen, alpha/beta/gamma chain, C-terminal globular domain
evm_model_HIC_ASM_6_621	KCNK16	potassium channel subfamily K member 16 isoform 2 [Camelus ferus]	Potassium channel subfamily K member 16 OS=Homo sapiens OX=9606 GN=KCNK16 PE=1 SV=1	K04924 potassium channel subfamily K member 16 | (RefSeq) KCNK16; potassium two pore domain channel subfamily K member 16 (A)	--
evm_model_HIC_ASM_10_28_1	INTS11	integrator complex subunit 11 isoform X2 [Equus caballus]	Integrator complex subunit 11 OS=Bos taurus OX=9913 GN=INTS11 PE=2 SV=2	K13148 integrator complex subunit 11 [EC:3.1.27.-] | (RefSeq) INTS11, CPSF3L; integrator complex subunit 11 (A)	--
evm_model_HIC_ASM_6_358_9	FLOT1	unnamed protein product, partial [Gulo gulo]	Flotillin-1 OS=Bos taurus OX=9913 GN=FLOT1 PE=2 SV=1	K07192 flotillin | (RefSeq) FLOT1; flotillin-1 (A)	Flotillin family
evm_model_HIC_ASM_5_209_1	Rrp7a	ribosomal rna-processing protein 7 [Lynx pardinus]	Ribosomal RNA-processing protein 7 homolog A OS=Mus musculus OX=10090 GN=Rrp7a PE=2 SV=1	K14545 ribosomal RNA-processing protein 7 | (RefSeq) RRP7A; ribosomal RNA-processing protein 7 homolog A (A)	--
evm_model_HIC_ASM_9_460_1	POLE3	DNA polymerase epsilon subunit 3 [Desmodus rotundus]	DNA polymerase epsilon subunit 3 OS=Pongo abelii OX=9601 GN=POLE3 PE=2 SV=1	K02326 DNA polymerase epsilon subunit 3 [EC:2.7.7.7] | (RefSeq) POLE3; DNA polymerase epsilon subunit 3 (A)	Transcription factor CBF/NF-Y/archaeal histone domain
evm_model_HIC_ASM_10_431	UBXN10	PREDICTED: UBX domain-containing protein 10 [Panthera pardus]	UBX domain-containing protein 10 OS=Homo sapiens OX=9606 GN=UBXN10 PE=1 SV=1	--	--
evm_model_HIC_ASM_4_1298_evm_model_HIC_ASM_4_1297	GALK2	PREDICTED: N-acetylgalactosamine kinase isoform X2 [Panthera tigris altaica]	N-acetylgalactosamine kinase OS=Homo sapiens OX=9606 GN=GALK2 PE=1 SV=1	K18674 N-acetylgalactosamine kinase [EC:2.7.1.157] | (RefSeq) GALK2; galactokinase 2 (A)	GO:0005524
evm_model_HIC_ASM_14_809	WDFY4	WD repeat- and FYVE domain-containing protein 4 isoform X2 [Felis catus]	WD repeat- and FYVE domain-containing protein 4 OS=Homo sapiens OX=9606 GN=WDFY4 PE=1 SV=3	K22262 WD repeat and FYVE domain-containing protein 3 | (RefSeq) WD repeat and FYVE domain-containing protein 3 isoform X1 (A)	--
evm_model_HIC_ASM_11_898	CLCN1	PREDICTED: chloride channel protein 1 isoform X2 [Panthera pardus]	Chloride channel protein 1 OS=Homo sapiens OX=9606 GN=CLCN1 PE=1 SV=3	K05010 chloride channel 1, skeletal muscle | (RefSeq) CLCN1; chloride channel protein 1 (A)	GO:0005247|GO:0006821|GO:0016020|GO:0055085
evm_model_HIC_ASM_9_435	TNFSF8	tumor necrosis factor ligand superfamily member 8 [Acinonyx jubatus]	Tumor necrosis factor ligand superfamily member 8 OS=Homo sapiens OX=9606 GN=TNFSF8 PE=2 SV=1	K05471 tumor necrosis factor ligand superfamily member 8 | (RefSeq) TNFSF8; tumor necrosis factor ligand superfamily member 8 (A)	--
evm_model_HIC_ASM_4_856_2	NFKBIA	PREDICTED: NF-kappa-B inhibitor alpha isoform X1 [Leptonychotes weddellii]	NF-kappa-B inhibitor alpha OS=Sus scrofa OX=9823 GN=NFKBIA PE=2 SV=1	K04734 NF-kappa-B inhibitor alpha | (RefSeq) NFKBIA; NF-kappa-B inhibitor alpha (A)	GO:0005515
evm_model_HIC_ASM_10_1220	JAK1	PREDICTED: tyrosine-protein kinase JAK1 [Panthera pardus]	Tyrosine-protein kinase JAK1 OS=Homo sapiens OX=9606 GN=JAK1 PE=1 SV=2	K11217 Janus kinase 1 [EC:2.7.10.2] | (RefSeq) JAK1; tyrosine-protein kinase JAK1 isoform X1 (A)	GO:0004672|GO:0005524|GO:0006468
evm_model_HIC_ASM_1_800	PCYT1A	PREDICTED: LOW QUALITY PROTEIN: choline-phosphate cytidylyltransferase A [Gorilla gorilla gorilla]	Choline-phosphate cytidylyltransferase A OS=Homo sapiens OX=9606 GN=PCYT1A PE=1 SV=2	K00968 choline-phosphate cytidylyltransferase [EC:2.7.7.15] | (RefSeq) PCYT1A; phosphate cytidylyltransferase 1, choline, alpha (A)	--
evm_model_HIC_ASM_6_1385	FBXO30	PREDICTED: F-box only protein 30 [Ailuropoda melanoleuca]	F-box only protein 30 OS=Homo sapiens OX=9606 GN=FBXO30 PE=1 SV=3	K10307 F-box protein 30 | (RefSeq) FBXO30; F-box protein 30 (A)	GO:0008270
evm_model_HIC_ASM_0_730_2	Abce1	PREDICTED: ATP-binding cassette sub-family E member 1 [Rhinopithecus bieti]	ATP-binding cassette sub-family E member 1 OS=Mus musculus OX=10090 GN=Abce1 PE=1 SV=1	K06174 ATP-binding cassette, sub-family E, member 1 | (RefSeq) ABCE1; ATP binding cassette subfamily E member 1 (A)	4Fe-4S ferredoxin-type, iron-sulphur binding domain
evm_model_HIC_ASM_13_252	NCOA1	nuclear receptor coactivator 1 isoform X3 [Felis catus]	Nuclear receptor coactivator 1 OS=Homo sapiens OX=9606 GN=NCOA1 PE=1 SV=3	K09101 nuclear receptor coactivator 1 [EC:2.3.1.48] | (RefSeq) NCOA1; nuclear receptor coactivator 1 isoform X1 (A)	GO:0005634
evm_model_HIC_ASM_21_589	CD40	tumor necrosis factor receptor superfamily member 5 [Lynx pardinus]	Tumor necrosis factor receptor superfamily member 5 OS=Canis lupus familiaris OX=9615 GN=CD40 PE=2 SV=1	K03160 tumor necrosis factor receptor superfamily member 5 | (RefSeq) CD40; tumor necrosis factor receptor superfamily member 5 isoform X1 (A)	GO:0005515
evm_model_HIC_ASM_4_1250	SERINC4	serine incorporator 4 isoform X1 [Acinonyx jubatus]	Serine incorporator 4 OS=Homo sapiens OX=9606 GN=SERINC4 PE=2 SV=1	K00791 tRNA dimethylallyltransferase [EC:2.5.1.75] | (RefSeq) trit1; LOW QUALITY PROTEIN: tRNA dimethylallyltransferase (A)	GO:0016020
evm_model_HIC_ASM_19_427	KEAP1	PREDICTED: kelch-like ECH-associated protein 1 [Mustela putorius furo]	Kelch-like ECH-associated protein 1 OS=Sus scrofa OX=9823 GN=KEAP1 PE=3 SV=1	K10456 kelch-like protein 19 | (RefSeq) KEAP1; kelch-like ECH-associated protein 1 (A)	GO:0005515
evm_model_HIC_ASM_11_447	KLHL7	PREDICTED: kelch-like protein 7 isoform X1 [Ailuropoda melanoleuca]	Kelch-like protein 7 OS=Homo sapiens OX=9606 GN=KLHL7 PE=1 SV=2	K10445 kelch-like protein 7 | (RefSeq) KLHL7; kelch like family member 7 (A)	GO:0005515
evm_model_HIC_ASM_14_514	CFAP43	Hypothetical predicted protein [Lynx pardinus]	Cilia- and flagella-associated protein 43 OS=Homo sapiens OX=9606 GN=CFAP43 PE=2 SV=3	--	Cilia- and flagella-associated protein 43
evm_model_HIC_ASM_5_802_4	MARS	PREDICTED: methionine--tRNA ligase, cytoplasmic isoform X2 [Panthera tigris altaica]	Methionine--tRNA ligase, cytoplasmic OS=Bos taurus OX=9913 GN=MARS PE=2 SV=1	K01874 methionyl-tRNA synthetase [EC:6.1.1.10] | (RefSeq) MARS; methionyl-tRNA synthetase (A)	--
evm_model_HIC_ASM_21_422	RBL1	retinoblastoma-like protein 1 isoform X2 [Acinonyx jubatus]	Retinoblastoma-like protein 1 OS=Homo sapiens OX=9606 GN=RBL1 PE=1 SV=3	K04681 retinoblastoma-like protein 1 | (RefSeq) RBL1; retinoblastoma-like protein 1 isoform X2 (A)	Retinoblastoma-associated protein, N-terminal
evm_model_HIC_ASM_1_467	GPR149	probable G-protein coupled receptor 149 [Puma concolor]	Probable G-protein coupled receptor 149 OS=Homo sapiens OX=9606 GN=GPR149 PE=2 SV=2	K08433 G protein-coupled receptor 149 | (RefSeq) GPR149; probable G-protein coupled receptor 149 (A)	--
evm_model_HIC_ASM_11_756	LRGUK	PREDICTED: leucine-rich repeat and guanylate kinase domain-containing protein isoform X2 [Panthera pardus]	Leucine-rich repeat and guanylate kinase domain-containing protein OS=Homo sapiens OX=9606 GN=LRGUK PE=2 SV=1	K00942 guanylate kinase [EC:2.7.4.8] | (RefSeq) GUK1; guanylate kinase 1 (A)	GO:0005515
evm_model_HIC_ASM_10_927	ZMYND12	unnamed protein product [Gulo gulo]	Zinc finger MYND domain-containing protein 12 OS=Homo sapiens OX=9606 GN=ZMYND12 PE=2 SV=3	--	--
evm_model_HIC_ASM_4_176	FAM71D	PREDICTED: protein FAM71D isoform X2 [Panthera tigris altaica]	Protein FAM71D OS=Bos taurus OX=9913 GN=FAM71D PE=2 SV=1	--	--
evm_model_HIC_ASM_18_951	CYLD	ubiquitin carboxyl-terminal hydrolase CYLD [Puma concolor]	Ubiquitin carboxyl-terminal hydrolase CYLD OS=Bos taurus OX=9913 GN=CYLD PE=2 SV=1	K08601 ubiquitin carboxyl-terminal hydrolase CYLD [EC:3.4.19.12] | (RefSeq) CYLD; ubiquitin carboxyl-terminal hydrolase CYLD isoform X1 (A)	Ubiquitin specific protease domain
evm_model_HIC_ASM_1_525	OTOL1	PREDICTED: otolin-1 [Xenopus tropicalis]	Otolin-1 OS=Homo sapiens OX=9606 GN=OTOL1 PE=3 SV=1	K16629 collagen, type XXI, alpha | (RefSeq) LOW QUALITY PROTEIN: collagen alpha-1(XXI) chain-like (A)	Collagen triple helix repeat
evm_model_HIC_ASM_9_282_1	AK1	PREDICTED: adenylate kinase isoenzyme 1 isoform X2 [Cebus capucinus imitator]	Adenylate kinase isoenzyme 1 OS=Homo sapiens OX=9606 GN=AK1 PE=1 SV=3	K00939 adenylate kinase [EC:2.7.4.3] | (RefSeq) AK1; adenylate kinase 1 (A)	GO:0005524|GO:0006139|GO:0019205
evm_model_HIC_ASM_6_439	RNF5	e3 ubiquitin-protein ligase rnf5 [Lynx pardinus]	E3 ubiquitin-protein ligase RNF5 OS=Homo sapiens OX=9606 GN=RNF5 PE=1 SV=1	K10666 E3 ubiquitin-protein ligase RNF5 [EC:2.3.2.27] | (RefSeq) RNF5; E3 ubiquitin-protein ligase RNF5 isoform X1 (A)	--
evm_model_HIC_ASM_19_803	LRRC2	PREDICTED: leucine-rich repeat-containing protein 2 [Panthera pardus]	Leucine-rich repeat-containing protein 2 OS=Homo sapiens OX=9606 GN=LRRC2 PE=2 SV=2	--	--
evm_model_HIC_ASM_12_1126	ZCCHC8	zinc finger cchc domain-containing [Lynx pardinus]	Zinc finger CCHC domain-containing protein 8 OS=Pongo abelii OX=9601 GN=ZCCHC8 PE=2 SV=1	K13128 zinc finger CCHC domain-containing protein 8 | (RefSeq) ZCCHC8; zinc finger CCHC-type containing 8 (A)	GO:0003676|GO:0008270
evm_model_HIC_ASM_9_687	Ccl19	PREDICTED: C-C motif chemokine 19 [Panthera tigris altaica]	C-C motif chemokine 19 OS=Mus musculus OX=10090 GN=Ccl19 PE=1 SV=1	K05512 C-C motif chemokine 19 | (RefSeq) CCL19; C-C motif chemokine 19 (A)	GO:0005576|GO:0006955|GO:0008009
evm_model_HIC_ASM_10_640	EYA3	eyes absent homolog 3 isoform X1 [Acinonyx jubatus]	Eyes absent homolog 3 OS=Homo sapiens OX=9606 GN=EYA3 PE=1 SV=3	K17621 eyes absent homolog 3 [EC:3.1.3.48] | (RefSeq) EYA3; eyes absent homolog 3 isoform X1 (A)	GO:0004725
evm_model_HIC_ASM_1_188	AZI2	PREDICTED: 5-azacytidine-induced protein 2 [Mustela putorius furo]	5-azacytidine-induced protein 2 OS=Homo sapiens OX=9606 GN=AZI2 PE=1 SV=1	K12651 5-azacytidine-induced protein 2 | (RefSeq) AZI2; 5-azacytidine-induced protein 2 isoform X2 (A)	--
evm_model_HIC_ASM_10_362	FBXO42	PREDICTED: F-box only protein 42 [Odobenus rosmarus divergens]	F-box only protein 42 OS=Homo sapiens OX=9606 GN=FBXO42 PE=1 SV=1	K10317 F-box protein 42 | (RefSeq) FBXO42; F-box protein 42 (A)	--
evm_model_HIC_ASM_10_604	Kdf1	unnamed protein product [Mus musculus]	Keratinocyte differentiation factor 1 OS=Rattus norvegicus OX=10116 GN=Kdf1 PE=2 SV=1	K23346 keratinocyte differentiation factor 1 | (RefSeq) KDF1; keratinocyte differentiation factor 1 (A)	GO:0003334
evm_model_HIC_ASM_12_418_2	TMEM241	transmembrane protein 241 isoform X2 [Zalophus californianus]	Transmembrane protein 241 OS=Homo sapiens OX=9606 GN=TMEM241 PE=2 SV=1	K15281 solute carrier family 35 | (RefSeq) SLC35D2; UDP-N-acetylglucosamine/UDP-glucose/GDP-mannose transporter isoform X1 (A)	--
evm_model_HIC_ASM_18_1007	GNAO1	PREDICTED: LOW QUALITY PROTEIN: guanine nucleotide-binding protein G(o) subunit alpha [Oryctolagus cuniculus]	Guanine nucleotide-binding protein G(o) subunit alpha OS=Homo sapiens OX=9606 GN=GNAO1 PE=1 SV=4	K04534 guanine nucleotide-binding protein G(o) subunit alpha | (RefSeq) GNAO1; G protein subunit alpha o1 (A)	--
evm_model_HIC_ASM_6_619_1	KCNK5	potassium channel subfamily k [Lynx pardinus]	Potassium channel subfamily K member 5 OS=Homo sapiens OX=9606 GN=KCNK5 PE=1 SV=1	K04916 potassium channel subfamily K member 5 | (RefSeq) KCNK5; potassium channel subfamily K member 5 (A)	GO:0005267|GO:0016020|GO:0071805
evm_model_HIC_ASM_9_688	IL11RA	interleukin-11 receptor subunit alpha [Ursus arctos horribilis]	Interleukin-11 receptor subunit alpha OS=Pongo abelii OX=9601 GN=IL11RA PE=2 SV=1	K05056 interleukin 11 receptor alpha | (RefSeq) IL11RA; interleukin-11 receptor subunit alpha (A)	--
evm_model_HIC_ASM_1_726	Tp63	PREDICTED: tumor protein 63 isoform X4 [Panthera pardus]	Tumor protein 63 OS=Mus musculus OX=10090 GN=Tp63 PE=1 SV=1	K10149 tumor protein p63 | (RefSeq) TP63; tumor protein 63 isoform X4 (A)	GO:0044212
evm_model_HIC_ASM_21_24	Syndig1	synapse differentiation-inducing gene protein 1 isoform X1 [Felis catus]	Synapse differentiation-inducing gene protein 1 OS=Mus musculus OX=10090 GN=Syndig1 PE=1 SV=1	K00166 2-oxoisovalerate dehydrogenase E1 component alpha subunit [EC:1.2.4.4] | (RefSeq) BCKDHA; 2-oxoisovalerate dehydrogenase subunit alpha, mitochondrial isoform X1 (A)	GO:0016021
evm_model_HIC_ASM_18_948	SNX20	PREDICTED: sorting nexin-20 isoform X1 [Panthera tigris altaica]	Sorting nexin-20 OS=Bos taurus OX=9913 GN=SNX20 PE=2 SV=1	K17931 sorting nexin-20 | (RefSeq) SNX20; sorting nexin-20 (A)	GO:0035091
evm_model_HIC_ASM_6_813	TFAP2D	transcription factor AP-2-delta [Zalophus californianus]	Transcription factor AP-2-delta OS=Homo sapiens OX=9606 GN=TFAP2D PE=2 SV=1	K09178 transcription factor AP-2 delta | (RefSeq) TFAP2D; transcription factor AP-2-delta (A)	Transcription factor AP-2, C-terminal
evm_model_HIC_ASM_16_133	METTL21C	LOW QUALITY PROTEIN: protein-lysine methyltransferase METTL21C [Acinonyx jubatus]	Protein-lysine methyltransferase METTL21C OS=Homo sapiens OX=9606 GN=METTL21C PE=1 SV=1	K21805 protein N-lysine methyltransferase METTL21C [EC:2.1.1.-] | (RefSeq) METTL21C; methyltransferase like 21C (A)	--
evm_model_HIC_ASM_0_535	CEP44	uncharacterized protein LYPA_23C000614 [Lynx pardinus]	Centrosomal protein of 44 kDa OS=Bos taurus OX=9913 GN=CEP44 PE=2 SV=1	K16761 centrosomal protein CEP44 | (RefSeq) CEP44; centrosomal protein of 44 kDa isoform X1 (A)	Centrosomal CEP44 domain
evm_model_HIC_ASM_0_999	HPGDS	hematopoietic prostaglandin d [Lynx pardinus]	Hematopoietic prostaglandin D synthase OS=Homo sapiens OX=9606 GN=HPGDS PE=1 SV=3	K04097 prostaglandin-H2 D-isomerase / glutathione transferase [EC:5.3.99.2 2.5.1.18] | (RefSeq) HPGDS; hematopoietic prostaglandin D synthase (A)	--
evm_model_HIC_ASM_7_1002	ELF4	PREDICTED: ETS-related transcription factor Elf-4 isoform X1 [Ceratotherium simum simum]	ETS-related transcription factor Elf-4 OS=Homo sapiens OX=9606 GN=ELF4 PE=1 SV=1	K09428 E74-like factor 1/2/4 | (RefSeq) ELF4; ETS-related transcription factor Elf-4 (A)	GO:0003700|GO:0006355|GO:0043565
evm_model_HIC_ASM_15_485	ATAD2	atpase family aaa domain-containing [Lynx pardinus]	ATPase family AAA domain-containing protein 2 OS=Homo sapiens OX=9606 GN=ATAD2 PE=1 SV=1	K22531 ATPase family AAA domain-containing protein 2 [EC:3.6.1.-] | (RefSeq) ATAD2; ATPase family AAA domain-containing protein 2 isoform X1 (A)	GO:0005515
evm_model_HIC_ASM_10_876_19	PABPC4	PREDICTED: polyadenylate-binding protein 4 isoform X2 [Mustela putorius furo]	Polyadenylate-binding protein 4 OS=Homo sapiens OX=9606 GN=PABPC4 PE=1 SV=1	K13126 polyadenylate-binding protein | (RefSeq) PABPC4; polyadenylate-binding protein 4 isoform X1 (A)	--
evm_model_HIC_ASM_14_962	Dnajc9	tetratricopeptide repeat protein 18 [Camelus ferus]	DnaJ homolog subfamily C member 9 OS=Mus musculus OX=10090 GN=Dnajc9 PE=1 SV=2	K09529 DnaJ homolog subfamily C member 9 | (RefSeq) DNAJC9; DnaJ heat shock protein family (Hsp40) member C9 (A)	DnaJ domain
evm_model_HIC_ASM_20_1058	HELZ	PREDICTED: probable helicase with zinc finger domain isoform X2 [Ailuropoda melanoleuca]	Probable helicase with zinc finger domain OS=Homo sapiens OX=9606 GN=HELZ PE=1 SV=2	K18422 helicase MOV-10 [EC:3.6.4.13] | (RefSeq) mov10; Mov10 RISC complex RNA helicase (A)	DNA2/NAM7 helicase-like, AAA domain
evm_model_HIC_ASM_10_264	MTOR	serine/threonine-protein kinase mTOR isoform X1 [Felis catus]	Serine/threonine-protein kinase mTOR OS=Homo sapiens OX=9606 GN=MTOR PE=1 SV=1	K07203 serine/threonine-protein kinase mTOR [EC:2.7.11.1] | (RefSeq) MTOR; LOW QUALITY PROTEIN: serine/threonine-protein kinase mTOR (A)	GO:0044877
evm_model_HIC_ASM_17_72	OPTC	opticin [Puma concolor]	Opticin OS=Canis lupus familiaris OX=9615 GN=OPTC PE=2 SV=1	K08128 opticin | (RefSeq) OPTC; opticin isoform X1 (A)	--
evm_model_HIC_ASM_11_853	PRSS37	PREDICTED: probable inactive serine protease 37 [Panthera pardus]	Probable inactive serine protease 37 OS=Homo sapiens OX=9606 GN=PRSS37 PE=1 SV=1	K01312 trypsin [EC:3.4.21.4] | (RefSeq) trypsin I-P1-like (A)	GO:0004252|GO:0006508
evm_model_HIC_ASM_20_1063	NOL11	nucleolar protein 11 isoform X2 [Felis catus]	Nucleolar protein 11 OS=Bos taurus OX=9913 GN=NOL11 PE=2 SV=1	--	--
evm_model_CTG_180_12_2	OSBPL5	low quality protein: oxysterol-binding [Lynx pardinus]	Oxysterol-binding protein-related protein 5 OS=Homo sapiens OX=9606 GN=OSBPL5 PE=1 SV=1	K20464 oxysterol-binding protein-related protein 5 | (RefSeq) OSBPL5; oxysterol-binding protein-related protein 5 isoform X3 (A)	Oxysterol-binding protein
evm_model_HIC_ASM_11_266	SEMA3D	semaphorin-3D [Felis catus]	Semaphorin-3D OS=Homo sapiens OX=9606 GN=SEMA3D PE=2 SV=2	K06840 semaphorin 3 | (RefSeq) SEMA3D; semaphorin-3D (A)	GO:0005515
evm_model_HIC_ASM_16_379	SETDB2	PREDICTED: histone-lysine N-methyltransferase SETDB2 [Panthera tigris altaica]	Histone-lysine N-methyltransferase SETDB2 OS=Homo sapiens OX=9606 GN=SETDB2 PE=1 SV=2	K18494 histone-lysine N-methyltransferase SETDB2 [EC:2.1.1.43] | (RefSeq) SETDB2; SET domain bifurcated 2 (A)	--
evm_model_HIC_ASM_3_1347	FAM170A	Protein FAM170A [Pteropus alecto]	Protein FAM170A OS=Homo sapiens OX=9606 GN=FAM170A PE=2 SV=1	--	Spermatogenesis-associated protein 46-like
evm_model_HIC_ASM_11_578_3	AOAH	acyloxyacyl hydrolase isoform 2 [Lynx pardinus]	Acyloxyacyl hydrolase OS=Homo sapiens OX=9606 GN=AOAH PE=1 SV=1	K01065 acyloxyacyl hydrolase [EC:3.1.1.77] | (RefSeq) AOAH; acyloxyacyl hydrolase (A)	GO:0016788
evm_model_HIC_ASM_10_1511	STXBP3	PREDICTED: syntaxin-binding protein 3 [Ailuropoda melanoleuca]	Syntaxin-binding protein 3 OS=Homo sapiens OX=9606 GN=STXBP3 PE=1 SV=2	K15301 syntaxin-binding protein 3 | (RefSeq) STXBP3; syntaxin binding protein 3 (A)	--
evm_model_HIC_ASM_19_633_1	USHBP1	Usher syndrome type-1C protein-binding protein 1 [Puma concolor]	Usher syndrome type-1C protein-binding protein 1 OS=Homo sapiens OX=9606 GN=USHBP1 PE=1 SV=1	K21881 Usher syndrome type-1C protein-binding protein 1 | (RefSeq) USHBP1; Usher syndrome type-1C protein-binding protein 1 (A)	Usher syndrome type-1C protein-binding protein 1-like
evm_model_HIC_ASM_2_1767	ZNF713	zinc finger protein 713 isoform X1 [Acinonyx jubatus]	Zinc finger protein 713 OS=Homo sapiens OX=9606 GN=ZNF713 PE=2 SV=1	K09228 KRAB domain-containing zinc finger protein | (RefSeq) ZNF713; zinc finger protein 713 isoform X1 (A)	--
evm_model_HIC_ASM_4_1628_2	FAM219B	unnamed protein product [Gulo gulo]	Protein FAM219B OS=Homo sapiens OX=9606 GN=FAM219B PE=1 SV=1	--	Protein FAM219
evm_model_HIC_ASM_13_275_1	KIF3C	kinesin family member 3c isoform 1 [Lynx pardinus]	Kinesin-like protein KIF3C OS=Pongo abelii OX=9601 GN=KIF3C PE=2 SV=1	K20197 kinesin family member 3C | (RefSeq) kinesin-like protein KIF3C (A)	GO:0003777|GO:0005524|GO:0007018|GO:0008017
evm_model_HIC_ASM_5_554_4	Elk3	ETS domain-containing protein Elk-3 isoform X2 [Monodon monoceros]	ETS domain-containing protein Elk-3 OS=Mus musculus OX=10090 GN=Elk3 PE=2 SV=3	K09430 ETS domain-containing protein Elk-3 (SRF accessory protein 2) | (RefSeq) ELK3; ETS domain-containing protein Elk-3 isoform X1 (A)	--
evm_model_HIC_ASM_12_945	PLA2G1B	PREDICTED: phospholipase A2 [Panthera tigris altaica]	Phospholipase A2, major isoenzyme OS=Sus scrofa OX=9823 GN=PLA2G1B PE=1 SV=1	K01047 secretory phospholipase A2 [EC:3.1.1.4] | (RefSeq) PLA2G1B; phospholipase A2 group IB (A)	GO:0004623|GO:0005509|GO:0016042
evm_model_HIC_ASM_16_485	ALOX5AP	arachidonate 5-lipoxygenase-activating protein isoform X1 [Vulpes vulpes]	Arachidonate 5-lipoxygenase-activating protein OS=Homo sapiens OX=9606 GN=ALOX5AP PE=1 SV=2	K20735 arachidonate 5-lipoxygenase-activating protein | (RefSeq) ALOX5AP; arachidonate 5-lipoxygenase-activating protein (A)	GO:0006691|GO:0008047|GO:0016021
evm_model_HIC_ASM_13_281	ADGRF3	PREDICTED: adhesion G-protein coupled receptor F3 [Panthera tigris altaica]	Adhesion G-protein coupled receptor F3 OS=Homo sapiens OX=9606 GN=ADGRF3 PE=2 SV=1	K08456 adhesion G-protein coupled receptor F3 | (RefSeq) ADGRF3, GPR113; adhesion G protein-coupled receptor F3 (A)	GO:0004930|GO:0016020
evm_model_HIC_ASM_21_340	BPIFB2	PREDICTED: BPI fold-containing family B member 2 [Panthera pardus]	BPI fold-containing family B member 2 OS=Homo sapiens OX=9606 GN=BPIFB2 PE=1 SV=2	K05399 lipopolysaccharide-binding protein | (RefSeq) lipopolysaccharide-binding protein (A)	--
evm_model_HIC_ASM_10_980	KIF2C	kinesin-like protein KIF2C isoform X3 [Callorhinus ursinus]	Kinesin-like protein KIF2C OS=Macaca fascicularis OX=9541 GN=KIF2C PE=2 SV=1	K10393 kinesin family member 2/24 | (RefSeq) KIF2C; kinesin-like protein KIF2C isoform X1 (A)	GO:0003777|GO:0005524|GO:0007018|GO:0008017
evm_model_HIC_ASM_20_1095	STRADA	STE20-related kinase adapter protein alpha isoform X1 [Felis catus]	STE20-related kinase adapter protein alpha OS=Homo sapiens OX=9606 GN=STRADA PE=1 SV=1	K08271 STE20-related kinase adapter protein alpha | (RefSeq) STRADA; STE20-related kinase adapter protein alpha isoform X1 (A)	GO:0004672|GO:0005524|GO:0006468
evm_model_HIC_ASM_13_285	Otof	otof protein [Lynx pardinus]	Otoferlin OS=Rattus norvegicus OX=10116 GN=Otof PE=1 SV=2	K19949 otoferlin | (RefSeq) OTOF; LOW QUALITY PROTEIN: otoferlin (A)	GO:0016021
evm_model_HIC_ASM_6_1213	Nepn	nephrocan-like [Acinonyx jubatus]	Nephrocan OS=Mus musculus OX=10090 GN=Nepn PE=1 SV=1	K13023 carboxypeptidase N regulatory subunit | (RefSeq) CPN2; carboxypeptidase N subunit 2 (A)	GO:0005515
evm_model_HIC_ASM_13_293	DPYSL5	hypothetical protein PANDA_001673, partial [Ailuropoda melanoleuca]	Dihydropyrimidinase-related protein 5 OS=Homo sapiens OX=9606 GN=DPYSL5 PE=1 SV=1	K07529 dihydropyrimidinase-like 5 | (RefSeq) DPYSL5; dihydropyrimidinase-related protein 5 (A)	GO:0016787
evm_model_HIC_ASM_13_860_1	TTC7A	tetratricopeptide repeat protein 7A isoform X1 [Acinonyx jubatus]	Tetratricopeptide repeat protein 7A OS=Homo sapiens OX=9606 GN=TTC7A PE=1 SV=3	K21843 tetratricopeptide repeat protein 7 | (RefSeq) TTC7A; tetratricopeptide repeat protein 7A isoform X1 (A)	GO:0005515
evm_model_HIC_ASM_15_233	Fabp12	PREDICTED: fatty acid-binding protein 12 [Panthera tigris altaica]	Fatty acid-binding protein 12 OS=Mus musculus OX=10090 GN=Fabp12 PE=2 SV=1	K08753 fatty acid-binding protein 4, adipocyte | (RefSeq) fatty acid-binding protein, adipocyte-like (A)	Lipocalin/cytosolic fatty-acid binding domain
evm_model_HIC_ASM_11_719	SSMEM1	serine-rich single-pass membrane protein 1 [Vulpes vulpes]	Serine-rich single-pass membrane protein 1 OS=Macaca fascicularis OX=9541 GN=SSMEM1 PE=2 SV=1	--	Protein of unknown function DUF4636
evm_model_HIC_ASM_21_341	BPIFB6	BPI fold-containing family B member 6 [Puma concolor]	BPI fold-containing family B member 6 OS=Homo sapiens OX=9606 GN=BPIFB6 PE=1 SV=1	K08761 phospholipid transfer protein | (RefSeq) pltp; phospholipid transfer protein (A)	GO:0008289
evm_model_HIC_ASM_13_305	TCF23	PREDICTED: transcription factor 23 [Hipposideros armiger]	Transcription factor 23 OS=Homo sapiens OX=9606 GN=TCF23 PE=2 SV=1	K09072 musculin (activated B-cell factor-1) | (RefSeq) MSC; musculin (A)	GO:0046983
evm_model_HIC_ASM_6_692	BICRAL	PREDICTED: GLTSCR1-like protein [Ailuropoda melanoleuca]	BRD4-interacting chromatin-remodeling complex-associated protein-like OS=Homo sapiens OX=9606 GN=BICRAL PE=1 SV=2	K14971 nuclear receptor coactivator 6 | (RefSeq) mucin-12-like isoform X1 (A)	--
evm_model_HIC_ASM_1_864	SLC15A2	PREDICTED: solute carrier family 15 member 2 isoform X4 [Panthera pardus]	Solute carrier family 15 member 2 OS=Homo sapiens OX=9606 GN=SLC15A2 PE=1 SV=2	K14637 solute carrier family 15 (oligopeptide transporter), member 2 | (RefSeq) SLC15A2; solute carrier family 15 member 2 (A)	--
evm_model_HIC_ASM_9_457	RGS3	regulator of G-protein signaling 3 isoform X2 [Felis catus]	Regulator of G-protein signaling 3 OS=Homo sapiens OX=9606 GN=RGS3 PE=1 SV=2	K07524 regulator of G-protein signalling 3 | (RefSeq) RGS3; regulator of G-protein signaling 3 isoform X1 (A)	C2 domain
evm_model_HIC_ASM_0_1539	EVC2	PREDICTED: limbin isoform X4 [Panthera pardus]	Limbin OS=Bos taurus OX=9913 GN=EVC2 PE=2 SV=1	K19608 ellis van creveld syndrome protein 2 | (RefSeq) EVC2; limbin isoform X1 (A)	--
evm_model_HIC_ASM_8_344	APLP2	amyloid-like protein 2 isoform 2 precursor [Lynx pardinus]	Amyloid-like protein 2 OS=Homo sapiens OX=9606 GN=APLP2 PE=1 SV=2	K08117 amyloid-like protein 2 | (RefSeq) APLP2; amyloid-like protein 2 isoform X1 (A)	GO:0008201
evm_model_HIC_ASM_19_231	DPP9	dipeptidyl peptidase 9 isoform X1 [Acinonyx jubatus]	Dipeptidyl peptidase 9 OS=Homo sapiens OX=9606 GN=DPP9 PE=1 SV=3	K08656 dipeptidyl-peptidase 9 [EC:3.4.14.5] | (RefSeq) DPP9; dipeptidyl peptidase 9 isoform X1 (A)	--
evm_model_HIC_ASM_0_998_1	Pdlim5	PREDICTED: PDZ and LIM domain protein 5 isoform X6 [Panthera pardus]	PDZ and LIM domain protein 5 OS=Rattus norvegicus OX=10116 GN=Pdlim5 PE=1 SV=2	K19867 LIM domain-binding protein 3 | (RefSeq) PDLIM5; PDZ and LIM domain protein 5 isoform X6 (A)	GO:0005515
evm_model_HIC_ASM_5_632	SLC6A15	sodium-dependent neutral amino acid transporter B(0)AT2 [Felis catus]	Sodium-dependent neutral amino acid transporter B(0)AT2 OS=Bos taurus OX=9913 GN=SLC6A15 PE=2 SV=1	K05048 solute carrier family 6 (neurotransmitter transporter, amino acid/orphan) member 15/16/17/18/20 | (RefSeq) SLC6A15; sodium-dependent neutral amino acid transporter B(0)AT2 (A)	GO:0016021
evm_model_HIC_ASM_1_955_2	CD200	OX-2 membrane glycoprotein isoform X1 [Felis catus]	OX-2 membrane glycoprotein OS=Homo sapiens OX=9606 GN=CD200 PE=1 SV=4	K06556 CD200 antigen | (RefSeq) OX-2 membrane glycoprotein-like isoform X1 (A)	--
evm_model_HIC_ASM_2_1792	TMEM248	transmembrane protein 248 isoform X2 [Zalophus californianus]	Transmembrane protein 248 OS=Homo sapiens OX=9606 GN=TMEM248 PE=1 SV=1	K20131 Rab5 GDP/GTP exchange factor | (RefSeq) TMEM248; transmembrane protein 248 (A)	TMEM248/TMEM219 domain
evm_model_HIC_ASM_19_1395	UROC1	urocanate hydratase-like [Lynx pardinus]	Urocanate hydratase OS=Homo sapiens OX=9606 GN=UROC1 PE=1 SV=1	K01712 urocanate hydratase [EC:4.2.1.49] | (RefSeq) UROC1; urocanate hydratase (A)	GO:0016153
evm_model_HIC_ASM_6_394	GPANK1	g patch domain and ankyrin [Lynx pardinus]	G patch domain and ankyrin repeat-containing protein 1 OS=Homo sapiens OX=9606 GN=GPANK1 PE=1 SV=1	K10324 ankyrin repeat and SOCS box protein 2 | (RefSeq) ankyrin repeat and SOCS box protein 2-like isoform X1 (A)	GO:0003676
evm_model_HIC_ASM_6_341	CDSN	PREDICTED: corneodesmosin [Ursus maritimus]	Corneodesmosin OS=Macaca mulatta OX=9544 GN=CDSN PE=3 SV=1	K23457 corneodesmosin | (RefSeq) CDSN; corneodesmosin (A)	GO:0043589
evm_model_HIC_ASM_13_349	TOGARAM2	TOG array regulator of axonemal microtubules protein 2 isoform X1 [Acinonyx jubatus]	TOG array regulator of axonemal microtubules protein 2 OS=Homo sapiens OX=9606 GN=TOGARAM2 PE=2 SV=2	--	--
evm_model_HIC_ASM_18_240	SPACA6	sperm acrosome membrane-associated protein 6 isoform X3 [Delphinapterus leucas]	Sperm acrosome membrane-associated protein 6 OS=Homo sapiens OX=9606 GN=SPACA6 PE=1 SV=2	--	Immunoglobulin-like domain
evm_model_HIC_ASM_10_1676_3	TRIM45	tripartite motif-containing protein 45 isoform X1 [Vulpes vulpes]	Tripartite motif-containing protein 45 OS=Homo sapiens OX=9606 GN=TRIM45 PE=1 SV=2	K12021 tripartite motif-containing protein 45 | (RefSeq) TRIM45; tripartite motif-containing protein 45 isoform X1 (A)	GO:0008270
evm_model_HIC_ASM_15_66	PLAG1	PREDICTED: zinc finger protein PLAG1 isoform X1 [Odobenus rosmarus divergens]	Zinc finger protein PLAG1 OS=Homo sapiens OX=9606 GN=PLAG1 PE=1 SV=1	K19484 zinc finger protein PLAG1 | (RefSeq) PLAG1; PLAG1 zinc finger (A)	GO:0003676
evm_model_HIC_ASM_1_228	PP2D1	pp2c-like domain-containing protein [Lynx pardinus]	Protein phosphatase 2C-like domain-containing protein 1 OS=Homo sapiens OX=9606 GN=PP2D1 PE=2 SV=2	K17506 protein phosphatase 1L [EC:3.1.3.16] | (RefSeq) PPM1L; protein phosphatase 1L (A)	GO:0003824
evm_model_HIC_ASM_8_476_4	CEP295	low quality protein: protein [Lynx pardinus]	Centrosomal protein of 295 kDa OS=Homo sapiens OX=9606 GN=CEP295 PE=1 SV=4	K16714 anastral spindle 1 | (RefSeq) uncharacterized protein LOC110997125 (A)	--
evm_model_HIC_ASM_4_123	SNAPC1	PREDICTED: snRNA-activating protein complex subunit 1 [Panthera tigris altaica]	snRNA-activating protein complex subunit 1 OS=Homo sapiens OX=9606 GN=SNAPC1 PE=1 SV=1	K15208 snRNA-activating protein complex subunit 1 | (RefSeq) SNAPC1; snRNA-activating protein complex subunit 1 isoform X1 (A)	Small nuclear RNA activating complex (SNAPc), subunit SNAP43
evm_model_HIC_ASM_7_863	TRPC5	PREDICTED: short transient receptor potential channel 5 [Panthera tigris altaica]	Short transient receptor potential channel 5 OS=Oryctolagus cuniculus OX=9986 GN=TRPC5 PE=2 SV=1	K04968 transient receptor potential cation channel subfamily C member 5 | (RefSeq) TRPC5; transient receptor potential cation channel subfamily C member 5 (A)	GO:0005262|GO:0016021|GO:0070588
evm_model_HIC_ASM_9_279_6	ST6GALNAC4	alpha-N-acetyl-neuraminyl-2,3-beta-galactosyl-1,3-N-acetyl-galactosaminide alpha-2,6-sialyltransferase isoform X2 [Puma concolor]	Alpha-N-acetyl-neuraminyl-2,3-beta-galactosyl-1, 3-N-acetyl-galactosaminide alpha-2,6-sialyltransferase OS=Homo sapiens OX=9606 GN=ST6GALNAC4 PE=2 SV=2	K03374 N-acetylgalactosaminide alpha-2,6-sialyltransferase (sialyltransferase 7D) [EC:2.4.99.7] | (RefSeq) ST6GALNAC4; alpha-N-acetyl-neuraminyl-2,3-beta-galactosyl-1, 3-N-acetyl-galactosaminide alpha-2,6-sialyltransferase (A)	--
evm_model_HIC_ASM_2_1838_2	GTF2IRD1	general transcription factor II-I repeat domain-containing protein 1 isoform X3 [Acinonyx jubatus]	General transcription factor II-I repeat domain-containing protein 1 OS=Homo sapiens OX=9606 GN=GTF2IRD1 PE=1 SV=1	K03121 transcription initiation factor TFII-I | (RefSeq) GTF2IRD1; GTF2I repeat domain containing 1 (A)	GTF2I-like repeat
evm_model_HIC_ASM_10_1611	PPM1J	LOW QUALITY PROTEIN: protein phosphatase 1J [Acinonyx jubatus]	Protein phosphatase 1J OS=Homo sapiens OX=9606 GN=PPM1J PE=1 SV=1	K17504 protein phosphatase 1J [EC:3.1.3.16] | (RefSeq) PPM1J; LOW QUALITY PROTEIN: protein phosphatase 1J (A)	GO:0004722|GO:0006470
evm_model_HIC_ASM_8_832	OVCH2	Ovochymase-2 [Myotis brandtii]	Ovochymase-2 OS=Homo sapiens OX=9606 GN=OVCH2 PE=3 SV=2	K01362 ovochymase [EC:3.4.21.-] | (RefSeq) OVCH2; ovochymase 2 (A)	CUB domain
evm_model_HIC_ASM_1_1381	UBE2G2	ubiquitin-conjugating enzyme E2 G2 isoform X1 [Neomonachus schauinslandi]	Ubiquitin-conjugating enzyme E2 G2 OS=Bos taurus OX=9913 GN=UBE2G2 PE=2 SV=1	K04555 ubiquitin-conjugating enzyme E2 G2 [EC:2.3.2.23] | (RefSeq) UBE2G2; ubiquitin-conjugating enzyme E2 G2 isoform X1 (A)	--
evm_model_HIC_ASM_0_1152	EPGN	epigen [Acinonyx jubatus]	Epigen OS=Homo sapiens OX=9606 GN=EPGN PE=1 SV=2	K13403 methylenetetrahydrofolate dehydrogenase(NAD+) / 5,10-methenyltetrahydrofolate cyclohydrolase [EC:1.5.1.15 3.5.4.9] | (RefSeq) probable bifunctional methylenetetrahydrofolate dehydrogenase/cyclohydrolase 2 (A)	--
evm_model_HIC_ASM_3_1314	ALDH7A1	PREDICTED: alpha-aminoadipic semialdehyde dehydrogenase [Panthera tigris altaica]	Alpha-aminoadipic semialdehyde dehydrogenase OS=Homo sapiens OX=9606 GN=ALDH7A1 PE=1 SV=5	K14085 aldehyde dehydrogenase family 7 member A1 [EC:1.2.1.31 1.2.1.8 1.2.1.3] | (RefSeq) ALDH7A1; aldehyde dehydrogenase 7 family member A1 (A)	GO:0016491|GO:0055114
evm_model_HIC_ASM_15_751_5	PUF60	poly(U)-binding-splicing factor PUF60 isoform X1 [Delphinapterus leucas]	Poly(U)-binding-splicing factor PUF60 OS=Pongo abelii OX=9601 GN=PUF60 PE=2 SV=1	K12838 poly(U)-binding-splicing factor PUF60 | (RefSeq) PUF60; poly(U)-binding-splicing factor PUF60 isoform X2 (A)	--
evm_model_HIC_ASM_1_929	CCDC191	PREDICTED: coiled-coil domain-containing protein 191 isoform X2 [Panthera pardus]	Coiled-coil domain-containing protein 191 OS=Homo sapiens OX=9606 GN=CCDC191 PE=2 SV=1	--	Coiled-coil domain-containing protein 191
evm_model_HIC_ASM_18_617_1	HNRNPUL1	heterogeneous nuclear ribonucleoprotein U-like protein 1 isoform X2 [Canis lupus familiaris]	Heterogeneous nuclear ribonucleoprotein U-like protein 1 OS=Homo sapiens OX=9606 GN=HNRNPUL1 PE=1 SV=2	K15047 heterogeneous nuclear ribonucleoprotein U-like protein 1 | (RefSeq) HNRNPUL1; heterogeneous nuclear ribonucleoprotein U-like protein 1 isoform X1 (A)	--
evm_model_HIC_ASM_21_218	PTPRA	PREDICTED: receptor-type tyrosine-protein phosphatase alpha isoform X2 [Panthera pardus]	Receptor-type tyrosine-protein phosphatase alpha OS=Homo sapiens OX=9606 GN=PTPRA PE=1 SV=3	K18032 receptor-type tyrosine-protein phosphatase A [EC:3.1.3.48] | (RefSeq) PTPRA; protein tyrosine phosphatase, receptor type A (A)	GO:0004725|GO:0006470
evm_model_HIC_ASM_21_650_1	STAU1	double-stranded RNA-binding protein Staufen homolog 1 isoform X5 [Callorhinus ursinus]	Double-stranded RNA-binding protein Staufen homolog 1 OS=Ailuropoda melanoleuca OX=9646 GN=STAU1 PE=3 SV=1	K17597 double-stranded RNA-binding protein Staufen | (RefSeq) STAU1; double-stranded RNA-binding protein Staufen homolog 1 (A)	--
evm_model_HIC_ASM_4_1361	MNS1	meiosis-specific nuclear structural protein 1 isoform X1 [Felis catus]	Meiosis-specific nuclear structural protein 1 OS=Homo sapiens OX=9606 GN=MNS1 PE=2 SV=2	--	--
evm_model_HIC_ASM_20_160	Cryba1	PREDICTED: beta-crystallin A3 [Rousettus aegyptiacus]	Beta-crystallin A1 OS=Mus musculus OX=10090 GN=Cryba1 PE=2 SV=2	K16810 TBCC domain-containing protein 1 | (RefSeq) TBCC domain-containing protein 1 isoform X1 (A)	Beta/gamma crystallin
evm_model_HIC_ASM_1_270_12	ATP2C1	calcium-transporting ATPase type 2C member 1 isoform X1 [Canis lupus familiaris]	Calcium-transporting ATPase type 2C member 1 OS=Homo sapiens OX=9606 GN=ATP2C1 PE=1 SV=3	K01537 P-type Ca2+ transporter type 2C [EC:7.2.2.10] | (RefSeq) ATP2C1; ATPase secretory pathway Ca2+ transporting 1 (A)	--
evm_model_HIC_ASM_3_1021	ANKRD55	Hypothetical predicted protein [Lynx pardinus]	Ankyrin repeat domain-containing protein 55 OS=Homo sapiens OX=9606 GN=ANKRD55 PE=1 SV=3	K19626 inversin | (RefSeq) inversin-like (A)	GO:0005515
evm_model_HIC_ASM_14_468	Tectb	beta-tectorin isoform X1 [Macaca mulatta]	Beta-tectorin OS=Mus musculus OX=10090 GN=Tectb PE=2 SV=2	K18274 uromodulin | (RefSeq) UMOD; uromodulin (A)	Zona pellucida domain
evm_model_HIC_ASM_0_1037	DMP1	PREDICTED: dentin matrix acidic phosphoprotein 1 [Panthera tigris altaica]	Dentin matrix acidic phosphoprotein 1 OS=Bos taurus OX=9913 GN=DMP1 PE=2 SV=1	K23328 dentin matrix acidic phosphoprotein 1 | (RefSeq) DMP1; dentin matrix acidic phosphoprotein 1 (A)	GO:0001503|GO:0030198
evm_model_HIC_ASM_7_299	CYBB	cytochrome b-245 heavy chain [Felis catus]	Cytochrome b-245 heavy chain OS=Homo sapiens OX=9606 GN=CYBB PE=1 SV=2	K21421 NADPH oxidase 2 [EC:1.-.-.-] | (RefSeq) cytochrome b-245 heavy chain (A)	--
evm_model_HIC_ASM_4_502	SERPINA11	serpin A11 [Felis catus]	Serpin A11 OS=Homo sapiens OX=9606 GN=SERPINA11 PE=2 SV=2	K04525 serpin peptidase inhibitor, clade A | (RefSeq) SERPINA11; serpin A11 (A)	Serpin domain
evm_model_HIC_ASM_1_1133	APP	amyloid beta A4 protein isoform X1 [Enhydra lutris kenyoni]	Amyloid-beta A4 protein OS=Sus scrofa OX=9823 GN=APP PE=2 SV=2	K04520 amyloid beta A4 protein | (RefSeq) APP; amyloid-beta A4 protein isoform X1 (A)	GO:0004867
evm_model_HIC_ASM_5_645	MYF6	PREDICTED: myogenic factor 6 [Ailuropoda melanoleuca]	Myogenic factor 6 OS=Sus scrofa OX=9823 GN=MYF6 PE=3 SV=1	K18485 myogenic factor 6 | (RefSeq) MYF6; myogenic factor 6 (A)	GO:0046983
evm_model_HIC_ASM_18_1173	HAS3	hyaluronan synthase 3 isoform X1 [Pteropus vampyrus]	Hyaluronan synthase 3 OS=Homo sapiens OX=9606 GN=HAS3 PE=1 SV=3	K00752 hyaluronan synthase [EC:2.4.1.212] | (RefSeq) HAS3; hyaluronan synthase 3 (A)	--
evm_model_HIC_ASM_4_1462	INTS14	PREDICTED: von Willebrand factor A domain-containing protein 9 isoform X1 [Vicugna pacos]	Integrator complex subunit 14 OS=Bos taurus OX=9913 GN=INTS14 PE=2 SV=1	K23424 protein O-mannosyl-transferase [EC:2.4.1.-] | (GenBank) putative transmembrane and tetratricopeptide repeat containing 4 (A)	von Willebrand factor, type A
evm_model_HIC_ASM_20_898	SRP68	PREDICTED: signal recognition particle subunit SRP68 [Panthera pardus]	Signal recognition particle subunit SRP68 OS=Canis lupus familiaris OX=9615 GN=SRP68 PE=1 SV=1	K03107 signal recognition particle subunit SRP68 | (RefSeq) SRP68; signal recognition particle subunit SRP68 isoform X1 (A)	GO:0005047|GO:0005786|GO:0006614|GO:0008312|GO:0030942
evm_model_HIC_ASM_3_271	IL7R	PREDICTED: interleukin-7 receptor subunit alpha [Panthera tigris altaica]	Interleukin-7 receptor subunit alpha OS=Equus caballus OX=9796 GN=IL7R PE=2 SV=1	K05072 interleukin 7 receptor | (RefSeq) IL7R; interleukin 7 receptor (A)	IL-7Ralpha, fibronectin type III domain
evm_model_HIC_ASM_10_1153	BSND	barttin [Acinonyx jubatus]	Barttin OS=Homo sapiens OX=9606 GN=BSND PE=1 SV=1	K19331 barttin | (RefSeq) BSND; barttin (A)	GO:0006821
evm_model_HIC_ASM_8_1085	Elf5	PREDICTED: ETS-related transcription factor Elf-5 isoform X1 [Panthera pardus]	ETS-related transcription factor Elf-5 OS=Mus musculus OX=10090 GN=Elf5 PE=2 SV=2	K17101 E74-like factor 5 | (RefSeq) ELF5; E74 like ETS transcription factor 5 (A)	GO:0005634|GO:0043565
evm_model_HIC_ASM_3_149	MTRR	methionine synthase reductase isoform X3 [Felis catus]	Methionine synthase reductase OS=Homo sapiens OX=9606 GN=MTRR PE=1 SV=4	K00597 methionine synthase reductase [EC:1.16.1.8] | (RefSeq) MTRR; methionine synthase reductase isoform X2 (A)	GO:0010181|GO:0055114
evm_model_HIC_ASM_9_517	ELP1	PREDICTED: elongator complex protein 1 isoform X2 [Panthera pardus]	Elongator complex protein 1 OS=Homo sapiens OX=9606 GN=ELP1 PE=1 SV=3	K11373 elongator complex protein 1 | (RefSeq) ELP1; elongator complex protein 1 isoform X2 (A)	GO:0002098|GO:0033588
evm_model_HIC_ASM_6_75	TXNDC5	PREDICTED: thioredoxin domain-containing protein 5 [Panthera pardus]	Thioredoxin domain-containing protein 5 OS=Homo sapiens OX=9606 GN=TXNDC5 PE=1 SV=2	K13984 thioredoxin domain-containing protein 5 | (RefSeq) TXNDC5; thioredoxin domain-containing protein 5 (A)	--
evm_model_HIC_ASM_16_152	CLYBL	citrate lyase subunit beta-like protein, mitochondrial isoform X2 [Felis catus]	Citramalyl-CoA lyase, mitochondrial OS=Homo sapiens OX=9606 GN=CLYBL PE=1 SV=2	K11390 citrate lyase subunit beta-like protein [EC:4.1.-.-] | (RefSeq) CLYBL; citrate lyase subunit beta-like protein, mitochondrial isoform X1 (A)	GO:0003824
evm_model_HIC_ASM_4_1264	TRIM69	E3 ubiquitin-protein ligase TRIM69 isoform X1 [Sus scrofa]	E3 ubiquitin-protein ligase TRIM69 OS=Homo sapiens OX=9606 GN=TRIM69 PE=1 SV=2	K12034 tripartite motif-containing protein 69 [EC:2.3.2.27] | (RefSeq) TRIM69; E3 ubiquitin-protein ligase TRIM69 isoform X1 (A)	GO:0005515
evm_model_HIC_ASM_2_62	NDUFA10	NADH dehydrogenase [ubiquinone] 1 alpha subcomplex subunit 10, mitochondrial isoform X2 [Felis catus]	NADH dehydrogenase [ubiquinone] 1 alpha subcomplex subunit 10, mitochondrial OS=Homo sapiens OX=9606 GN=NDUFA10 PE=1 SV=1	K03954 NADH dehydrogenase (ubiquinone) 1 alpha subcomplex subunit 10 | (RefSeq) NDUFA10; NADH:ubiquinone oxidoreductase subunit A10 (A)	--
evm_model_HIC_ASM_14_783_6	2021-03-08	E3 ubiquitin-protein ligase MARCH8 isoform X3 [Felis catus]	E3 ubiquitin-protein ligase MARCH8 OS=Bos taurus OX=9913 GN=MARCH8 PE=2 SV=1	K10656 E3 ubiquitin-protein ligase MARCH1/8 [EC:2.3.2.27] | (RefSeq) MARCH8; membrane associated ring-CH-type finger 8 (A)	GO:0008270
evm_model_HIC_ASM_20_499	Slc25a35	solute carrier family 25 member 35 isoform X1 [Felis catus]	Solute carrier family 25 member 35 OS=Mus musculus OX=10090 GN=Slc25a35 PE=1 SV=2	K15117 solute carrier family 25, member 34/35 | (RefSeq) SLC25A35; solute carrier family 25 member 35 isoform X1 (A)	--
evm_model_HIC_ASM_2_162	MROH2A	PREDICTED: maestro heat-like repeat-containing protein family member 2A [Panthera pardus]	Maestro heat-like repeat-containing protein family member 2A OS=Homo sapiens OX=9606 GN=MROH2A PE=4 SV=4	--	--
evm_model_HIC_ASM_20_1612	TEX14	PREDICTED: inactive serine/threonine-protein kinase TEX14 isoform X1 [Panthera tigris altaica]	Inactive serine/threonine-protein kinase TEX14 OS=Bos taurus OX=9913 GN=TEX14 PE=3 SV=2	K17540 inactive serine/threonine-protein kinase TEX14 | (RefSeq) TEX14; testis expressed 14, intercellular bridge forming factor (A)	GO:0007094|GO:0007140|GO:0008608|GO:0043063|GO:0051306
evm_model_HIC_ASM_10_888_5	MFSD2A	sodium-dependent lysophosphatidylcholine symporter 1 isoform X2 [Felis catus]	Sodium-dependent lysophosphatidylcholine symporter 1 OS=Homo sapiens OX=9606 GN=MFSD2A PE=1 SV=1	K08824 cyclin-dependent kinase-like [EC:2.7.11.22] | (RefSeq) hypothetical protein (A)	--
evm_model_HIC_ASM_18_1535_1	Chmp1a	PREDICTED: charged multivesicular body protein 1a [Bison bison bison]	Charged multivesicular body protein 1a OS=Mus musculus OX=10090 GN=Chmp1a PE=1 SV=1	K12197 charged multivesicular body protein 1 | (RefSeq) CHMP1A; charged multivesicular body protein 1a (A)	GO:0007034
evm_model_HIC_ASM_4_1265	TERB2	Hypothetical predicted protein [Lynx pardinus]	Telomere repeats-binding bouquet formation protein 2 OS=Homo sapiens OX=9606 GN=TERB2 PE=1 SV=1	K12034 tripartite motif-containing protein 69 [EC:2.3.2.27] | (RefSeq) TERB2; telomere repeat binding bouquet formation protein 2 (A)	Telomere repeats-binding bouquet formation protein 2
evm_model_HIC_ASM_3_1022	IL6ST	interleukin-6 receptor subunit beta isoform X1 [Felis catus]	Interleukin-6 receptor subunit beta OS=Homo sapiens OX=9606 GN=IL6ST PE=1 SV=2	K05060 interleukin 6 signal transducer | (RefSeq) IL6ST; interleukin-6 receptor subunit beta isoform X1 (A)	GO:0005515
evm_model_HIC_ASM_4_1095	Nop10	H/ACA ribonucleoprotein complex subunit 3 [Ovis aries]	H/ACA ribonucleoprotein complex subunit 3 OS=Mus musculus OX=10090 GN=Nop10 PE=3 SV=1	K11130 H/ACA ribonucleoprotein complex subunit 3 | (RefSeq) NOP10; NOP10 ribonucleoprotein (A)	--
evm_model_HIC_ASM_13_502	ZC3H8	zinc finger ccch domain-containing [Lynx pardinus]	Zinc finger CCCH domain-containing protein 8 OS=Homo sapiens OX=9606 GN=ZC3H8 PE=1 SV=2	--	--
evm_model_HIC_ASM_10_622_1	WASF2	wiskott-Aldrich syndrome protein family member 2 [Sus scrofa]	Wiskott-Aldrich syndrome protein family member 2 OS=Bos taurus OX=9913 GN=WASF2 PE=2 SV=1	K05748 WAS protein family, member 2 | (RefSeq) WASF2; wiskott-Aldrich syndrome protein family member 2 (A)	GO:0003779
evm_model_HIC_ASM_19_362	PEX11G	PREDICTED: peroxisomal membrane protein 11C [Panthera tigris altaica]	Peroxisomal membrane protein 11C OS=Homo sapiens OX=9606 GN=PEX11G PE=1 SV=1	K13353 peroxin-11C | (RefSeq) PEX11G; peroxisomal biogenesis factor 11 gamma (A)	GO:0005779|GO:0016559
evm_model_HIC_ASM_18_1068_1	SLC38A7	putative sodium-coupled neutral amino acid transporter 7 isoform X1 [Bos taurus]	Putative sodium-coupled neutral amino acid transporter 7 OS=Homo sapiens OX=9606 GN=SLC38A7 PE=1 SV=1	K14994 solute carrier family 38 (sodium-coupled neutral amino acid transporter), member 7/8 | (RefSeq) SLC38A7; putative sodium-coupled neutral amino acid transporter 7 (A)	--
evm_model_HIC_ASM_20_1637	BRIP1	LOW QUALITY PROTEIN: Fanconi anemia group J protein [Acinonyx jubatus]	Fanconi anemia group J protein OS=Homo sapiens OX=9606 GN=BRIP1 PE=1 SV=2	K15362 fanconi anemia group J protein [EC:3.6.4.12] | (RefSeq) BRIP1; LOW QUALITY PROTEIN: Fanconi anemia group J protein (A)	GO:0003676|GO:0005524|GO:0006139|GO:0008026|GO:0016818
evm_model_HIC_ASM_20_32	Rasl10b	PREDICTED: ras-like protein family member 10B [Equus przewalskii]	Ras-like protein family member 10B OS=Mus musculus OX=10090 GN=Rasl10b PE=1 SV=1	K07851 Ras-like protein family member 10B | (RefSeq) RASL10B; ras-like protein family member 10B isoform X1 (A)	--
evm_model_HIC_ASM_5_1200_1	AMN1	protein AMN1 homolog isoform X2 [Acinonyx jubatus]	Protein AMN1 homolog OS=Bos taurus OX=9913 GN=AMN1 PE=2 SV=2	K10268 F-box and leucine-rich repeat protein 2/20 | (RefSeq) fbxl2; F-box/LRR-repeat protein 2 (A)	--
evm_model_HIC_ASM_20_1499	SGCA	alpha-sarcoglycan [Acinonyx jubatus]	Alpha-sarcoglycan OS=Homo sapiens OX=9606 GN=SGCA PE=1 SV=1	K12565 alpha-sarcoglycan | (RefSeq) SGCA; alpha-sarcoglycan (A)	GO:0016020
evm_model_HIC_ASM_17_379_1	ABL2	tyrosine-protein kinase ABL2 isoform X5 [Acinonyx jubatus]	Tyrosine-protein kinase ABL2 OS=Homo sapiens OX=9606 GN=ABL2 PE=1 SV=1	K08887 abelson tyrosine-protein kinase 2 [EC:2.7.10.2] | (RefSeq) ABL2; ABL proto-oncogene 2, non-receptor tyrosine kinase (A)	GO:0005515
evm_model_HIC_ASM_10_1625	PTPN22	tyrosine-protein phosphatase non-receptor type 22 isoform X3 [Puma concolor]	Tyrosine-protein phosphatase non-receptor type 22 OS=Homo sapiens OX=9606 GN=PTPN22 PE=1 SV=2	K18024 tyrosine-protein phosphatase non-receptor type 12/18/22 [EC:3.1.3.48] | (RefSeq) PTPN22; tyrosine-protein phosphatase non-receptor type 22 isoform X3 (A)	GO:0004725|GO:0006470
evm_model_HIC_ASM_5_1228	Uncharacterized	PREDICTED: uncharacterized protein C12orf71 homolog [Panthera tigris altaica]	Uncharacterized protein C12orf71 homolog OS=Bos taurus OX=9913 PE=2 SV=2	--	Protein of unknown function DUF4640
evm_model_HIC_ASM_21_320_1	TM9SF4	transmembrane 9 superfamily member 4 isoform X1 [Felis catus]	Transmembrane 9 superfamily member 4 OS=Pongo abelii OX=9601 GN=TM9SF4 PE=2 SV=1	K17086 transmembrane 9 superfamily member 2/4 | (RefSeq) TM9SF4; transmembrane 9 superfamily member 4 isoform X1 (A)	--
evm_model_HIC_ASM_20_1636	INTS2	integrator complex subunit 2 isoform X1 [Vulpes vulpes]	Integrator complex subunit 2 OS=Homo sapiens OX=9606 GN=INTS2 PE=1 SV=2	K13139 integrator complex subunit 2 | (RefSeq) INTS2; integrator complex subunit 2 isoform X1 (A)	GO:0016180|GO:0032039
evm_model_HIC_ASM_1_337	NME9	PREDICTED: thioredoxin domain-containing protein 6 isoform X1 [Panthera tigris altaica]	Thioredoxin domain-containing protein 6 OS=Homo sapiens OX=9606 GN=NME9 PE=2 SV=1	K19869 thioredoxin domain-containing protein 6 | (RefSeq) NME9; NME/NM23 family member 9 (A)	GO:0004550|GO:0006165|GO:0006183|GO:0006228|GO:0006241
evm_model_HIC_ASM_3_1190_4	Brd8	bromodomain-containing protein 8 isoform X4 [Enhydra lutris kenyoni]	Bromodomain-containing protein 8 OS=Mus musculus OX=10090 GN=Brd8 PE=1 SV=2	K11321 bromodomain-containing protein 8 | (RefSeq) BRD8; bromodomain-containing protein 8 isoform X2 (A)	GO:0005515
evm_model_HIC_ASM_12_757_2	LIF	PREDICTED: leukemia inhibitory factor isoform X1 [Odobenus rosmarus divergens]	Leukemia inhibitory factor OS=Neovison vison OX=452646 GN=LIF PE=2 SV=1	K05419 leukemia inhibitory factor | (RefSeq) LIF; leukemia inhibitory factor (A)	GO:0005125|GO:0005576|GO:0006955
evm_model_HIC_ASM_20_212_4	SLC43A2	large neutral amino acids transporter small subunit 4 isoform X2 [Felis catus]	Large neutral amino acids transporter small subunit 4 OS=Bos taurus OX=9913 GN=SLC43A2 PE=2 SV=1	K08229 MFS transporter, LAT3 family, solute carrier family 43, member 2 | (RefSeq) SLC43A2; solute carrier family 43 member 2 (A)	GO:0016021|GO:0055085
evm_model_HIC_ASM_1_415_1	GYG1	PREDICTED: glycogenin-1 isoform X1 [Panthera pardus]	Glycogenin-1 OS=Homo sapiens OX=9606 GN=GYG1 PE=1 SV=4	K00750 glycogenin [EC:2.4.1.186] | (RefSeq) GYG1; glycogenin-1 isoform X1 (A)	GO:0016757
evm_model_HIC_ASM_3_717_1	CAMK4	calcium/calmodulin-dependent protein kinase type IV isoform X1 [Pan troglodytes]	Calcium/calmodulin-dependent protein kinase type IV OS=Homo sapiens OX=9606 GN=CAMK4 PE=1 SV=1	K05869 calcium/calmodulin-dependent protein kinase IV [EC:2.7.11.17] | (RefSeq) CAMK4; calcium/calmodulin-dependent protein kinase type IV (A)	GO:0004672|GO:0005524|GO:0006468
evm_model_HIC_ASM_21_525	R3hdml	PREDICTED: peptidase inhibitor R3HDML [Panthera tigris altaica]	Peptidase inhibitor R3HDML OS=Mus musculus OX=10090 GN=R3hdml PE=3 SV=1	K19919 cysteine-rich secretory protein | (RefSeq) CRISPLD2; cysteine rich secretory protein LCCL domain containing 2 (A)	--
evm_model_HIC_ASM_18_1235	TLE7	transducin-like enhancer protein 2 isoform X2 [Felis catus]	Transducin-like enhancer protein 7 OS=Homo sapiens OX=9606 GN=TLE7 PE=3 SV=1	K04497 groucho | (RefSeq) protein groucho-like (A)	--
evm_model_HIC_ASM_1_894	MAATS1	PREDICTED: protein MAATS1 isoform X4 [Panthera pardus]	Cilia- and flagella-associated protein 91 OS=Macaca fascicularis OX=9541 GN=MAATS1 PE=2 SV=3	K08745 solute carrier family 27 (fatty acid transporter), member 1/4 [EC:6.2.1.-] | (RefSeq) SLC27A1; solute carrier family 27 member 1 (A)	Cilia- and flagella-associated protein 91
evm_model_HIC_ASM_5_256_1	L3MBTL2	lethal(3)malignant brain tumor-like protein 2 isoform X1 [Vulpes vulpes]	Lethal(3)malignant brain tumor-like protein 2 OS=Homo sapiens OX=9606 GN=L3MBTL2 PE=1 SV=1	K10599 pre-mRNA-processing factor 19 [EC:2.3.2.27] | (RefSeq) uncharacterized protein LOC110374879 (A)	GO:0005634|GO:0006355
evm_model_HIC_ASM_15_253_1	CA2	hypothetical protein PANDA_005084, partial [Ailuropoda melanoleuca]	Carbonic anhydrase 2 OS=Homo sapiens OX=9606 GN=CA2 PE=1 SV=2	K18245 carbonic anhydrase 2 [EC:4.2.1.1] | (RefSeq) CA2; carbonic anhydrase 2 (A)	--
evm_model_HIC_ASM_8_1184	PHF21A	PREDICTED: PHD finger protein 21A [Ursus maritimus]	PHD finger protein 21A OS=Homo sapiens OX=9606 GN=PHF21A PE=1 SV=1	K11643 chromodomain-helicase-DNA-binding protein 4 [EC:3.6.4.12] | (RefSeq) LOW QUALITY PROTEIN: chromodomain-helicase-DNA-binding protein 3-like (A)	Zinc finger, PHD-finger
evm_model_HIC_ASM_21_71	KIZ	centrosomal protein kizuna [Zalophus californianus]	Centrosomal protein kizuna OS=Homo sapiens OX=9606 GN=KIZ PE=1 SV=2	K16539 centrosomal protein kizuna | (RefSeq) KIZ; centrosomal protein kizuna (A)	GO:0005813|GO:0007051
evm_model_HIC_ASM_8_1632	Cabp2	calcium-binding protein 2-like [Lynx pardinus]	Calcium-binding protein 2 OS=Mus musculus OX=10090 GN=Cabp2 PE=1 SV=3	K02183 calmodulin | (RefSeq) calmodulin-A-like isoform X1 (A)	GO:0005509
evm_model_HIC_ASM_7_443	SLC35A2	UDP-galactose translocator isoform X1 [Felis catus]	UDP-galactose translocator OS=Homo sapiens OX=9606 GN=SLC35A2 PE=1 SV=1	K15272 solute carrier family 35 (UDP-sugar transporter), member A1/2/3 | (RefSeq) SLC35A2; UDP-galactose translocator isoform X1 (A)	--
evm_model_HIC_ASM_11_640	PTPRZ1	PREDICTED: receptor-type tyrosine-protein phosphatase zeta isoform X3 [Panthera pardus]	Receptor-type tyrosine-protein phosphatase zeta OS=Homo sapiens OX=9606 GN=PTPRZ1 PE=1 SV=4	K08114 receptor-type tyrosine-protein phosphatase zeta [EC:3.1.3.48] | (RefSeq) PTPRZ1; receptor-type tyrosine-protein phosphatase zeta isoform X1 (A)	GO:0004725|GO:0006470
evm_model_HIC_ASM_4_966	CARMIL3	capping protein, Arp2/3 and myosin-I linker protein 3 [Puma concolor]	Capping protein, Arp2/3 and myosin-I linker protein 3 OS=Homo sapiens OX=9606 GN=CARMIL3 PE=2 SV=2	K20493 leucine-rich repeat-containing protein 16 | (RefSeq) CARMIL3; LOW QUALITY PROTEIN: capping protein, Arp2/3 and myosin-I linker protein 3 (A)	von Willebrand factor, type A
evm_model_HIC_ASM_13_632	LBX2	transcription factor LBX2 [Acinonyx jubatus]	Transcription factor LBX2 OS=Homo sapiens OX=9606 GN=LBX2 PE=2 SV=1	K09353 homeobox protein LBX | (RefSeq) LBX2; transcription factor LBX2 (A)	--
evm_model_HIC_ASM_10_1832	ANKRD34A	ankyrin repeat domain-containing protein 34A [Felis catus]	Ankyrin repeat domain-containing protein 34A OS=Homo sapiens OX=9606 GN=ANKRD34A PE=1 SV=2	K20350 p24 family protein gamma-4 | (RefSeq) ANKRD34C; ankyrin repeat domain-containing protein 34C (A)	Ankyrin repeat-containing domain
evm_model_HIC_ASM_6_864	KHDRBS2	KH domain-containing, RNA-binding, signal transduction-associated protein 2 isoform X1 [Puma concolor]	KH domain-containing, RNA-binding, signal transduction-associated protein 2 OS=Homo sapiens OX=9606 GN=KHDRBS2 PE=1 SV=1	K17843 KH domain-containing, RNA-binding, signal transduction-associated protein 2 | (RefSeq) KHDRBS2; KH domain-containing, RNA-binding, signal transduction-associated protein 2 isoform X1 (A)	--
evm_model_HIC_ASM_2_1891	DTX2	probable E3 ubiquitin-protein ligase DTX2 isoform X1 [Felis catus]	Probable E3 ubiquitin-protein ligase DTX2 OS=Homo sapiens OX=9606 GN=DTX2 PE=1 SV=3	K06058 deltex [EC:2.3.2.27] | (RefSeq) DTX2; probable E3 ubiquitin-protein ligase DTX2 isoform X1 (A)	WWE domain
evm_model_HIC_ASM_0_84	GOT1L1	putative aspartate aminotransferase, cytoplasmic 2 isoform X1 [Acinonyx jubatus]	Putative aspartate aminotransferase, cytoplasmic 2 OS=Bos taurus OX=9913 GN=GOT1L1 PE=2 SV=1	K14454 aspartate aminotransferase, cytoplasmic [EC:2.6.1.1] | (RefSeq) GOT1L1; putative aspartate aminotransferase, cytoplasmic 2 (A)	--
evm_model_HIC_ASM_0_1226	TMPRSS11D	transmembrane protease serine 11D-like [Puma concolor]	Transmembrane protease serine 11D OS=Homo sapiens OX=9606 GN=TMPRSS11D PE=1 SV=1	K09641 transmembrane protease serine 11D [EC:3.4.21.-] | (RefSeq) TMPRSS11D; transmembrane protease, serine 11D (A)	GO:0004252|GO:0006508
evm_model_HIC_ASM_16_250	MZT1	hypothetical protein Cadr_00014502 [Camelus dromedarius]	Mitotic-spindle organizing protein 1 OS=Homo sapiens OX=9606 GN=MZT1 PE=1 SV=2	K18633 mitotic-spindle organizing protein 1 | (RefSeq) Mzt1; mitotic spindle organizing protein 1 (A)	--
evm_model_HIC_ASM_1_1247	HLCS	biotin--protein ligase isoform X2 [Felis catus]	Biotin--protein ligase OS=Homo sapiens OX=9606 GN=HLCS PE=1 SV=1	K01942 biotin---protein ligase [EC:6.3.4.9 6.3.4.10 6.3.4.11 6.3.4.15] | (RefSeq) HLCS; biotin--protein ligase isoform X1 (A)	--
evm_model_HIC_ASM_2_1893_2	UPK3B	uroplakin-3b isoform X1 [Acinonyx jubatus]	Uroplakin-3b OS=Bos taurus OX=9913 GN=UPK3B PE=1 SV=1	K06058 deltex [EC:2.3.2.27] | (RefSeq) LOW QUALITY PROTEIN: probable E3 ubiquitin-protein ligase DTX2 (A)	Uroplakin-3b
evm_model_HIC_ASM_1_1409	LSS	lanosterol synthase isoform X1 [Acinonyx jubatus]	Lanosterol synthase OS=Homo sapiens OX=9606 GN=LSS PE=1 SV=1	K01852 lanosterol synthase [EC:5.4.99.7] | (RefSeq) LSS; lanosterol synthase isoform X1 (A)	Squalene cyclase, N-terminal
evm_model_HIC_ASM_6_1054_evm_model_HIC_ASM_6_1053	KLHL32	kelch-like protein 32 isoform X1 [Felis catus]	Kelch-like protein 32 OS=Homo sapiens OX=9606 GN=KLHL32 PE=2 SV=2	K10468 kelch-like protein 32 | (RefSeq) KLHL32; kelch like family member 32 (A)	BTB/Kelch-associated
evm_model_HIC_ASM_20_270	TRPV3	PREDICTED: transient receptor potential cation channel subfamily V member 3 [Panthera pardus]	Transient receptor potential cation channel subfamily V member 3 OS=Homo sapiens OX=9606 GN=TRPV3 PE=1 SV=2	K04972 transient receptor potential cation channel subfamily V member 3 | (RefSeq) TRPV3; transient receptor potential cation channel subfamily V member 3 isoform X2 (A)	GO:0005216|GO:0006811|GO:0016020|GO:0055085
evm_model_HIC_ASM_14_994	UNC5B	PREDICTED: netrin receptor UNC5B isoform X1 [Panthera pardus]	Netrin receptor UNC5B OS=Homo sapiens OX=9606 GN=UNC5B PE=1 SV=2	K07521 netrin receptor unc-5 | (RefSeq) UNC5B; netrin receptor UNC5B (A)	Immunoglobulin I-set
evm_model_HIC_ASM_0_1117	Cnot6l	CCR4-NOT transcription complex subunit 6-like isoform X3 [Papio anubis]	CCR4-NOT transcription complex subunit 6-like OS=Mus musculus OX=10090 GN=Cnot6l PE=1 SV=2	K12603 CCR4-NOT transcription complex subunit 6 [EC:3.1.13.4] | (RefSeq) Cnot6l; CCR4-NOT transcription complex subunit 6 like (A)	Leucine-rich repeat, typical subtype
evm_model_HIC_ASM_4_1131_1	FAM98B	PREDICTED: protein FAM98B [Odobenus rosmarus divergens]	Protein FAM98B OS=Homo sapiens OX=9606 GN=FAM98B PE=1 SV=2	K15434 protein FAM98B | (RefSeq) FAM98B; family with sequence similarity 98 member B (A)	FAM98
evm_model_HIC_ASM_20_972	Gprc5c	G-protein coupled receptor family C group 5 member C isoform X3 [Ursus arctos horribilis]	G-protein coupled receptor family C group 5 member C OS=Mus musculus OX=10090 GN=Gprc5c PE=1 SV=2	K04620 G protein-coupled receptor family C group 5 member C | (RefSeq) GPRC5C; G-protein coupled receptor family C group 5 member C isoform X1 (A)	--
evm_model_HIC_ASM_6_778	RCAN2	PREDICTED: calcipressin-2 isoform X2 [Condylura cristata]	Calcipressin-2 OS=Pongo abelii OX=9601 GN=RCAN2 PE=2 SV=1	K17903 calcipressin-2 | (RefSeq) RCAN2; calcipressin-2 isoform X2 (A)	Calcipressin-2
evm_model_HIC_ASM_0_746_3	INPP4B	type II inositol 3,4-bisphosphate 4-phosphatase isoform X3 [Acinonyx jubatus]	Type II inositol 3,4-bisphosphate 4-phosphatase OS=Homo sapiens OX=9606 GN=INPP4B PE=1 SV=4	K01109 inositol polyphosphate-4-phosphatase [EC:3.1.3.66] | (RefSeq) INPP4B; inositol polyphosphate-4-phosphatase type II B (A)	--
evm_model_HIC_ASM_18_1210	TSNAXIP1	translin-associated factor [Lynx pardinus]	Translin-associated factor X-interacting protein 1 OS=Homo sapiens OX=9606 GN=TSNAXIP1 PE=2 SV=1	K00547 homocysteine S-methyltransferase [EC:2.1.1.10] | (RefSeq) translin-associated factor X-interacting protein 1-like (A)	Translin-associated factor X-interacting protein 1, N-terminal
evm_model_HIC_ASM_20_127	Slc13a2	PREDICTED: solute carrier family 13 member 2 isoform X1 [Panthera pardus]	Solute carrier family 13 member 2 OS=Mus musculus OX=10090 GN=Slc13a2 PE=2 SV=1	K14445 solute carrier family 13 (sodium-dependent dicarboxylate transporter), member 2/3/5 | (RefSeq) SLC13A2; solute carrier family 13 member 2 isoform X1 (A)	--
evm_model_HIC_ASM_9_160	RAPGEF1	rap guanine nucleotide exchange factor 1 isoform X2 [Felis catus]	Rap guanine nucleotide exchange factor 1 OS=Homo sapiens OX=9606 GN=RAPGEF1 PE=1 SV=3	K06277 Rap guanine nucleotide exchange factor 1 | (RefSeq) RAPGEF1; rap guanine nucleotide exchange factor 1 isoform X1 (A)	Ras-like guanine nucleotide exchange factor, N-terminal
evm_model_HIC_ASM_0_969	MTTP	microsomal triglyceride transfer protein large subunit [Puma concolor]	Microsomal triglyceride transfer protein large subunit OS=Sus scrofa OX=9823 GN=MTTP PE=2 SV=1	K14463 microsomal triglyceride transfer protein large subunit | (RefSeq) MTTP; microsomal triglyceride transfer protein large subunit isoform X1 (A)	GO:0005548
evm_model_HIC_ASM_9_698	SMRP1	spermatid-specific manchette-related protein 1 [Heterocephalus glaber]	Spermatid-specific manchette-related protein 1 OS=Macaca fascicularis OX=9541 GN=SMRP1 PE=2 SV=2	K18634 spermatid-specific manchette-related protein 1 | (RefSeq) CD4H9orf24; spermatid-specific manchette-related protein 1 isoform X5 (A)	Spermatid-specific manchette-related protein 1
evm_model_HIC_ASM_6_1101	RTN4IP1	PREDICTED: reticulon-4-interacting protein 1, mitochondrial [Panthera tigris altaica]	Reticulon-4-interacting protein 1, mitochondrial OS=Homo sapiens OX=9606 GN=RTN4IP1 PE=1 SV=2	K23164 reticulon-4-interacting protein 1, mitochondrial | (RefSeq) RTN4IP1; reticulon-4-interacting protein 1, mitochondrial (A)	GO:0055114
evm_model_HIC_ASM_10_631_1	STX12	syntaxin-12 [Felis catus]	Syntaxin-12 OS=Homo sapiens OX=9606 GN=STX12 PE=1 SV=1	K13813 syntaxin 12/13 | (RefSeq) STX12; syntaxin-12 (A)	--
evm_model_HIC_ASM_17_498	MPC2	PREDICTED: mitochondrial pyruvate carrier 2 [Ursus maritimus]	Mitochondrial pyruvate carrier 2 OS=Homo sapiens OX=9606 GN=MPC2 PE=1 SV=1	K22139 mitochondrial pyruvate carrier 2 | (RefSeq) MPC2; mitochondrial pyruvate carrier 2 (A)	--
evm_model_HIC_ASM_6_833	FBXO9	PREDICTED: F-box only protein 9 isoform X2 [Ursus maritimus]	F-box only protein 9 OS=Homo sapiens OX=9606 GN=FBXO9 PE=1 SV=1	K10295 F-box protein 9 | (RefSeq) FBXO9; F-box protein 9 (A)	--
evm_model_HIC_ASM_18_570_2	PHLDB3	pleckstrin homology-like domain family B member 3 isoform X1 [Acinonyx jubatus]	Pleckstrin homology-like domain family B member 3 OS=Homo sapiens OX=9606 GN=PHLDB3 PE=2 SV=3	K09486 hypoxia up-regulated 1 | (RefSeq) HYOU1; LOW QUALITY PROTEIN: hypoxia up-regulated protein 1 (A)	Pleckstrin homology domain
evm_model_HIC_ASM_12_837	BCR	PREDICTED: breakpoint cluster region protein isoform X2 [Panthera pardus]	Breakpoint cluster region protein OS=Homo sapiens OX=9606 GN=BCR PE=1 SV=2	K08878 breakpoint cluster region protein [EC:2.7.11.1] | (RefSeq) BCR; breakpoint cluster region protein isoform X1 (A)	GO:0005089|GO:0035023
evm_model_HIC_ASM_5_1091_1	ZNF641	PREDICTED: zinc finger protein 641 [Panthera tigris altaica]	Zinc finger protein 641 OS=Homo sapiens OX=9606 GN=ZNF641 PE=1 SV=2	K09228 KRAB domain-containing zinc finger protein | (RefSeq) ZNF641; zinc finger protein 641 (A)	--
evm_model_HIC_ASM_5_1115_4	Slc38a2	sodium-coupled neutral amino acid transporter 2 isoform X1 [Felis catus]	Sodium-coupled neutral amino acid transporter 2 OS=Rattus norvegicus OX=10116 GN=Slc38a2 PE=1 SV=1	K14207 solute carrier family 38 (sodium-coupled neutral amino acid transporter), member 2 | (RefSeq) SLC38A2; sodium-coupled neutral amino acid transporter 2 isoform X1 (A)	--
evm_model_HIC_ASM_15_295	TMEM67	meckelin isoform X1 [Acinonyx jubatus]	Meckelin OS=Homo sapiens OX=9606 GN=TMEM67 PE=1 SV=2	K19348 meckelin | (RefSeq) TMEM67; meckelin isoform X1 (A)	GO:0010826|GO:0036038|GO:0060271
evm_model_HIC_ASM_6_677_3	CCND3	PREDICTED: G1/S-specific cyclin-D3 isoform X1 [Mandrillus leucophaeus]	G1/S-specific cyclin-D3 OS=Bos taurus OX=9913 GN=CCND3 PE=2 SV=1	K10152 G1/S-specific cyclin-D3 | (RefSeq) CCND3; cyclin D3 (A)	Cyclin, N-terminal
evm_model_HIC_ASM_6_1099	CRYBG1	Hypothetical predicted protein [Lynx pardinus]	Beta/gamma crystallin domain-containing protein 1 OS=Homo sapiens OX=9606 GN=CRYBG1 PE=1 SV=3	K16810 TBCC domain-containing protein 1 | (RefSeq) TBCCD1; TBCC domain containing 1 (A)	Ricin B, lectin domain
evm_model_HIC_ASM_10_177	TAS1R1	Tas1r1 [Paguma larvata]	Taste receptor type 1 member 1 OS=Homo sapiens OX=9606 GN=TAS1R1 PE=2 SV=1	K04624 taste receptor type 1 member 1 | (RefSeq) TAS1R1; taste receptor type 1 member 1 isoform X1 (A)	GO:0004930|GO:0007186
evm_model_HIC_ASM_0_557	AADAT	PREDICTED: kynurenine/alpha-aminoadipate aminotransferase, mitochondrial isoform X2 [Panthera tigris altaica]	Kynurenine/alpha-aminoadipate aminotransferase, mitochondrial OS=Bos taurus OX=9913 GN=AADAT PE=2 SV=1	K00825 kynurenine/2-aminoadipate aminotransferase [EC:2.6.1.7 2.6.1.39] | (RefSeq) AADAT; aminoadipate aminotransferase (A)	--
evm_model_HIC_ASM_10_1012	RAD54L	PREDICTED: DNA repair and recombination protein RAD54-like isoform X1 [Ailuropoda melanoleuca]	DNA repair and recombination protein RAD54-like OS=Homo sapiens OX=9606 GN=RAD54L PE=1 SV=2	K10875 DNA repair and recombination protein RAD54 and RAD54-like protein [EC:3.6.4.-] | (RefSeq) RAD54L; RAD54-like (S. cerevisiae) (A)	Helicase superfamily 1/2, ATP-binding domain
evm_model_HIC_ASM_10_1305_evm_model_HIC_ASM_10_1304	Adgrl4	adhesion G protein-coupled receptor L4 isoform X2 [Acinonyx jubatus]	Adhesion G protein-coupled receptor L4 OS=Mus musculus OX=10090 GN=Adgrl4 PE=2 SV=3	K04595 adhesion G protein-coupled receptor L4 | (RefSeq) ADGRL4; adhesion G protein-coupled receptor L4 (A)	GO:0004930|GO:0007186|GO:0016021
evm_model_HIC_ASM_8_1263_2	SLC43A1	PREDICTED: large neutral amino acids transporter small subunit 3 isoform X3 [Macaca fascicularis]	Large neutral amino acids transporter small subunit 3 OS=Homo sapiens OX=9606 GN=SLC43A1 PE=1 SV=1	K08228 MFS transporter, LAT3 family, solute carrier family 43, member 1 | (RefSeq) SLC43A1; large neutral amino acids transporter small subunit 3 isoform X1 (A)	GO:0016021|GO:0055085
evm_model_HIC_ASM_14_678	OPALIN	opalin-like [Lynx pardinus]	Opalin OS=Homo sapiens OX=9606 GN=OPALIN PE=2 SV=1	--	Opalin
evm_model_HIC_ASM_13_690_6	ZNF638	zinc finger protein 638 isoform X3 [Acinonyx jubatus]	Zinc finger protein 638 OS=Homo sapiens OX=9606 GN=ZNF638 PE=1 SV=2	K13213 matrin 3 | (RefSeq) matrin-3-like (A)	GO:0003676
evm_model_HIC_ASM_18_429	ELSPBP1	epididymal sperm-binding protein 1 isoform X3 [Canis lupus familiaris]	Epididymal sperm-binding protein 1 OS=Sus scrofa OX=9823 GN=ELSPBP1 PE=1 SV=1	K01403 matrix metalloproteinase-9 (gelatinase B) [EC:3.4.24.35] | (RefSeq) matrix metalloproteinase-9-like (A)	--
evm_model_HIC_ASM_6_776	ENPP4	PREDICTED: bis(5'-adenosyl)-triphosphatase ENPP4 [Panthera tigris altaica]	Bis(5'-adenosyl)-triphosphatase ENPP4 OS=Homo sapiens OX=9606 GN=ENPP4 PE=1 SV=3	K18424 ectonucleotide pyrophosphatase/phosphodiesterase family member 4 [EC:3.6.1.29] | (RefSeq) ENPP4; ectonucleotide pyrophosphatase/phosphodiesterase 4 (putative) (A)	GO:0003824
evm_model_HIC_ASM_19_902	TRAIP	PREDICTED: E3 ubiquitin-protein ligase TRAIP isoform X1 [Panthera tigris altaica]	E3 ubiquitin-protein ligase TRAIP OS=Homo sapiens OX=9606 GN=TRAIP PE=1 SV=1	K11985 TRAF-interacting protein [EC:2.3.2.27] | (RefSeq) TRAIP; TRAF interacting protein (A)	Zinc finger, RING-type
evm_model_HIC_ASM_7_177	RS1	PREDICTED: retinoschisin isoform X2 [Mustela putorius furo]	Retinoschisin OS=Homo sapiens OX=9606 GN=RS1 PE=1 SV=2	K16669 protocadherin Fat 4 | (RefSeq) protocadherin Fat 4-like (A)	--
evm_model_HIC_ASM_6_1261	TRMT11	PREDICTED: tRNA (guanine(10)-N2)-methyltransferase homolog isoform X1 [Panthera tigris altaica]	tRNA (guanine(10)-N2)-methyltransferase homolog OS=Bos taurus OX=9913 GN=TRMT11 PE=2 SV=1	K15430 tRNA (guanine10-N2)-methyltransferase [EC:2.1.1.214] | (RefSeq) TRMT11; tRNA (guanine(10)-N2)-methyltransferase homolog isoform X2 (A)	GO:0008168
evm_model_HIC_ASM_4_1176	PPP1R14D	protein phosphatase 1 regulatory subunit 14D isoform X1 [Eumetopias jubatus]	Protein phosphatase 1 regulatory subunit 14D OS=Homo sapiens OX=9606 GN=PPP1R14D PE=1 SV=1	K17557 protein phosphatase 1 regulatory subunit 14D | (RefSeq) PPP1R14D; protein phosphatase 1 regulatory inhibitor subunit 14D (A)	GO:0005737|GO:0042325
evm_model_HIC_ASM_10_221	H6PD	gdh 6pgl endoplasmic bifunctional [Lynx pardinus]	GDH/6PGL endoplasmic bifunctional protein OS=Homo sapiens OX=9606 GN=H6PD PE=1 SV=2	K13937 hexose-6-phosphate dehydrogenase [EC:1.1.1.47 3.1.1.31] | (RefSeq) H6PD; hexose-6-phosphate dehydrogenase/glucose 1-dehydrogenase (A)	GO:0006006|GO:0055114
evm_model_HIC_ASM_12_782	OSBP2	oxysterol-binding protein 2 isoform X1 [Vulpes vulpes]	Oxysterol-binding protein 2 OS=Homo sapiens OX=9606 GN=OSBP2 PE=1 SV=2	K20462 oxysterol-binding protein 2 | (RefSeq) OSBP2; oxysterol-binding protein 2 isoform X1 (A)	Oxysterol-binding protein
evm_model_HIC_ASM_18_527	APOC2	PREDICTED: apolipoprotein C-II isoform X1 [Ovis aries musimon]	Apolipoprotein C-II OS=Acinonyx jubatus OX=32536 GN=APOC2 PE=3 SV=1	K22287 apolipoprotein C-II | (RefSeq) APOC2; apolipoprotein C-II (A)	GO:0006629|GO:0006869|GO:0008047|GO:0042627
evm_model_HIC_ASM_8_1464	PLCB3	PREDICTED: 1-phosphatidylinositol 4,5-bisphosphate phosphodiesterase beta-3 isoform X2 [Panthera pardus]	1-phosphatidylinositol 4,5-bisphosphate phosphodiesterase beta-3 OS=Homo sapiens OX=9606 GN=PLCB3 PE=1 SV=2	K05858 phosphatidylinositol phospholipase C, beta [EC:3.1.4.11] | (RefSeq) PLCB3; 1-phosphatidylinositol 4,5-bisphosphate phosphodiesterase beta-3 isoform X1 (A)	Phosphatidylinositol-specific phospholipase C, X domain
evm_model_HIC_ASM_18_85	DNAAF3	troponin I, cardiac muscle isoform X4 [Felis catus]	Dynein assembly factor 3, axonemal OS=Bos taurus OX=9913 GN=DNAAF3 PE=3 SV=2	K19752 dynein assembly factor 3, axonemal | (RefSeq) DNAAF3; dynein assembly factor 3, axonemal isoform X1 (A)	GO:0070286
evm_model_HIC_ASM_19_759	ZNF502	PREDICTED: zinc finger protein 502 isoform X2 [Panthera tigris altaica]	Zinc finger protein 502 OS=Homo sapiens OX=9606 GN=ZNF502 PE=1 SV=1	K09228 KRAB domain-containing zinc finger protein | (RefSeq) zinc finger protein 502 isoform X1 (A)	--
evm_model_HIC_ASM_2_869	MBD5	PREDICTED: methyl-CpG-binding domain protein 5 isoform X1 [Panthera pardus]	Methyl-CpG-binding domain protein 5 OS=Homo sapiens OX=9606 GN=MBD5 PE=1 SV=3	K23219 methyl-CpG-binding domain protein 5 | (RefSeq) MBD5; methyl-CpG-binding domain protein 5 isoform X1 (A)	Methyl-CpG-binding domain protein 5/6
evm_model_HIC_ASM_16_588	CRYL1	lambda-crystallin homolog isoform X1 [Acinonyx jubatus]	Lambda-crystallin homolog OS=Pongo abelii OX=9601 GN=CRYL1 PE=2 SV=3	K13247 L-gulonate 3-dehydrogenase [EC:1.1.1.45] | (RefSeq) CRYL1; lambda-crystallin homolog isoform X1 (A)	--
evm_model_HIC_ASM_14_680	DNTT	DNA nucleotidylexotransferase isoform X1 [Acinonyx jubatus]	DNA nucleotidylexotransferase OS=Bos taurus OX=9913 GN=DNTT PE=1 SV=2	K00977 DNA nucleotidylexotransferase [EC:2.7.7.31] | (RefSeq) DNTT; DNA nucleotidylexotransferase isoform X1 (A)	BRCT domain
evm_model_HIC_ASM_5_785	CYP27B1	25-hydroxyvitamin D-1 alpha hydroxylase, mitochondrial [Callorhinus ursinus]	25-hydroxyvitamin D-1 alpha hydroxylase, mitochondrial OS=Homo sapiens OX=9606 GN=CYP27B1 PE=1 SV=1	K07438 calcidiol 1-monooxygenase (25-hydroxyvitamin D3 1alpha-hydroxylase) [EC:1.14.15.18] | (RefSeq) 25-hydroxyvitamin D-1 alpha hydroxylase, mitochondrial (A)	GO:0005506|GO:0016705|GO:0020037|GO:0055114
evm_model_HIC_ASM_5_861	PMEL	PREDICTED: melanocyte protein PMEL [Panthera tigris altaica]	Melanocyte protein PMEL OS=Homo sapiens OX=9606 GN=PMEL PE=1 SV=2	K17304 melanocyte protein PMEL | (RefSeq) PMEL; premelanosome protein (A)	--
evm_model_HIC_ASM_18_1144	DHODH	Dihydroorotate dehydrogenase (quinone), mitochondrial [Myotis brandtii]	Dihydroorotate dehydrogenase (quinone), mitochondrial OS=Bos taurus OX=9913 GN=DHODH PE=1 SV=1	K00254 dihydroorotate dehydrogenase [EC:1.3.5.2] | (RefSeq) DHODH; dihydroorotate dehydrogenase (quinone), mitochondrial isoform X1 (A)	GO:0004252|GO:0006508
evm_model_HIC_ASM_5_695_2	Tspan8	PREDICTED: tetraspanin-8 [Panthera tigris altaica]	Tetraspanin-8 OS=Mus musculus OX=10090 GN=Tspan8 PE=1 SV=1	K17349 tetraspanin-8 | (RefSeq) TSPAN8; tetraspanin 8 (A)	--
evm_model_HIC_ASM_1_1158	CLDN17	claudin-17 [Puma concolor]	Claudin-17 OS=Sus scrofa OX=9823 GN=CLDN17 PE=2 SV=1	K06087 claudin | (RefSeq) CLDN17; claudin 17 (A)	--
evm_model_HIC_ASM_0_507	Uncharacterized	uncharacterized protein C8orf74 homolog [Neomonachus schauinslandi]	Uncharacterized protein C8orf74 homolog OS=Bos taurus OX=9913 PE=2 SV=1	--	Flagellar C1a complex subunit C1a-32
evm_model_HIC_ASM_10_966_2	ATP6V0B	V-type proton ATPase 21 kDa proteolipid subunit isoform X1 [Enhydra lutris kenyoni]	V-type proton ATPase 21 kDa proteolipid subunit OS=Bos taurus OX=9913 GN=ATP6V0B PE=2 SV=1	K03661 V-type H+-transporting ATPase 21kDa proteolipid subunit | (RefSeq) ATP6V0B; ATPase H+ transporting V0 subunit b (A)	--
evm_model_HIC_ASM_0_480_7	NUGGC	gtpase slip-gc-like [Lynx pardinus]	Nuclear GTPase SLIP-GC OS=Homo sapiens OX=9606 GN=NUGGC PE=2 SV=3	--	--
evm_model_HIC_ASM_0_646	MAP9	microtubule-associated protein 9 [Puma concolor]	Microtubule-associated protein 9 OS=Homo sapiens OX=9606 GN=MAP9 PE=1 SV=3	K10434 microtubule-associated protein 9 | (RefSeq) MAP9; microtubule-associated protein 9 isoform X1 (A)	GO:0000281|GO:0051225
evm_model_HIC_ASM_2_1972	GAL3ST4	galactose-3-O-sulfotransferase 4 [Felis catus]	Galactose-3-O-sulfotransferase 4 OS=Bos taurus OX=9913 GN=GAL3ST4 PE=2 SV=1	K09677 galactose-3-O-sulfotransferase 4 [EC:2.8.2.-] | (RefSeq) GAL3ST4; galactose-3-O-sulfotransferase 4 (A)	GO:0001733|GO:0005794|GO:0009247|GO:0016021
evm_model_HIC_ASM_2_804_4	2021-03-07	PREDICTED: E3 ubiquitin-protein ligase MARCH7 isoform X3 [Ailuropoda melanoleuca]	E3 ubiquitin-protein ligase MARCH7 OS=Homo sapiens OX=9606 GN=MARCH7 PE=1 SV=1	K10662 E3 ubiquitin-protein ligase MARCH7 [EC:2.3.2.27] | (RefSeq) MARCH7; LOW QUALITY PROTEIN: E3 ubiquitin-protein ligase MARCH7 (A)	--
evm_model_HIC_ASM_19_418	TYK2	PREDICTED: non-receptor tyrosine-protein kinase TYK2 isoform X1 [Panthera pardus]	Non-receptor tyrosine-protein kinase TYK2 OS=Homo sapiens OX=9606 GN=TYK2 PE=1 SV=3	K11219 non-receptor tyrosine-protein kinase TYK2 [EC:2.7.10.2] | (RefSeq) TYK2; non-receptor tyrosine-protein kinase TYK2 (A)	SH2 domain
evm_model_HIC_ASM_20_1347	ZPBP2	PREDICTED: zona pellucida-binding protein 2 isoform X1 [Panthera pardus]	Zona pellucida-binding protein 2 OS=Homo sapiens OX=9606 GN=ZPBP2 PE=2 SV=1	--	GO:0005576|GO:0007339
evm_model_HIC_ASM_19_1312	Tmem43	transmembrane protein 43 isoform X1 [Acinonyx jubatus]	Transmembrane protein 43 OS=Rattus norvegicus OX=10116 GN=Tmem43 PE=2 SV=1	--	Transmembrane protein 43 family
evm_model_HIC_ASM_0_941	CENPE	centromere-associated protein E isoform X2 [Puma concolor]	Centromere-associated protein E OS=Homo sapiens OX=9606 GN=CENPE PE=1 SV=2	K11498 centromeric protein E | (RefSeq) CENPE; centromere-associated protein E (A)	GO:0003777|GO:0005524|GO:0007018|GO:0008017
evm_model_HIC_ASM_8_1354_6	TKFC	triokinase/FMN cyclase [Felis catus]	Triokinase/FMN cyclase OS=Homo sapiens OX=9606 GN=TKFC PE=1 SV=2	K00863 triose/dihydroxyacetone kinase / FAD-AMP lyase (cyclizing) [EC:2.7.1.28 2.7.1.29 4.6.1.15] | (RefSeq) Tkfc; triokinase/FMN cyclase isoform X1 (A)	--
evm_model_HIC_ASM_6_1095	ATG5	autophagy protein 5 isoform X2 [Mesocricetus auratus]	Autophagy protein 5 OS=Bos taurus OX=9913 GN=ATG5 PE=2 SV=2	K08339 autophagy-related protein 5 | (RefSeq) ATG5; autophagy protein 5 isoform X1 (A)	GO:0005737|GO:0006914
evm_model_HIC_ASM_1_1024	TMEM30C	cell cycle control protein 50c-like [Lynx pardinus]	Cell cycle control protein 50C OS=Macaca fascicularis OX=9541 GN=TMEM30C PE=2 SV=1	K00972 UDP-N-acetylglucosamine/UDP-N-acetylgalactosamine diphosphorylase [EC:2.7.7.23 2.7.7.83] | (RefSeq) LOW QUALITY PROTEIN: UDP-N-acetylhexosamine pyrophosphorylase-like (A)	GO:0016020
evm_model_HIC_ASM_1_93	TTC21A	tetratricopeptide repeat protein 21A isoform X1 [Felis catus]	Tetratricopeptide repeat protein 21A OS=Homo sapiens OX=9606 GN=TTC21A PE=2 SV=3	K19673 tetratricopeptide repeat protein 21B | (RefSeq) TTC21A; tetratricopeptide repeat domain 21A (A)	GO:0005515
evm_model_HIC_ASM_12_207	ST8SIA3	LOW QUALITY PROTEIN: sia-alpha-2,3-Gal-beta-1,4-GlcNAc-R:alpha 2,8-sialyltransferase [Puma concolor]	Sia-alpha-2,3-Gal-beta-1,4-GlcNAc-R:alpha 2,8-sialyltransferase OS=Homo sapiens OX=9606 GN=ST8SIA3 PE=1 SV=3	K06613 alpha-N-acetyl-neuraminate alpha-2,8-sialyltransferase (sialyltransferase 8C) [EC:2.4.99.-] | (RefSeq) ST8SIA3; sia-alpha-2,3-Gal-beta-1,4-GlcNAc-R:alpha 2,8-sialyltransferase (A)	--
evm_model_HIC_ASM_5_821	SDR9C7	PREDICTED: retinol dehydrogenase 16-like [Echinops telfairi]	Short-chain dehydrogenase/reductase family 9C member 7 OS=Bos taurus OX=9913 GN=SDR9C7 PE=2 SV=1	K11154 retinol dehydrogenase 16 [EC:1.1.1.-] | (RefSeq) RDH16; retinol dehydrogenase 16 isoform X2 (A)	Short-chain dehydrogenase/reductase SDR
evm_model_HIC_ASM_10_1242_2	WLS	protein wntless homolog isoform X1 [Physeter catodon]	Protein wntless homolog OS=Homo sapiens OX=9606 GN=WLS PE=1 SV=2	--	--
evm_model_HIC_ASM_4_351	TMEM63C	calcium permeable stress-gated cation channel 1 isoform X1 [Felis catus]	Calcium permeable stress-gated cation channel 1 OS=Homo sapiens OX=9606 GN=TMEM63C PE=2 SV=1	K21989 calcium permeable stress-gated cation channel | (RefSeq) TMEM63C; calcium permeable stress-gated cation channel 1 isoform X2 (A)	GO:0016020
evm_model_HIC_ASM_14_45	Atad1	PREDICTED: ATPase family AAA domain-containing protein 1 isoform X1 [Panthera tigris altaica]	ATPase family AAA domain-containing protein 1 OS=Mus musculus OX=10090 GN=Atad1 PE=1 SV=1	K22530 ATPase family AAA domain-containing protein 1 [EC:3.6.1.-] | (RefSeq) ATAD1; ATPase family, AAA domain containing 1 (A)	AAA ATPase, AAA+ lid domain
evm_model_HIC_ASM_1_537	WDR49	PREDICTED: WD repeat-containing protein 49 [Panthera tigris altaica]	WD repeat-containing protein 49 OS=Homo sapiens OX=9606 GN=WDR49 PE=2 SV=1	K02988 small subunit ribosomal protein S5 | (RefSeq) WD repeat-containing protein 64-like (A)	--
evm_model_HIC_ASM_8_1067	KIAA1549L	PREDICTED: UPF0606 protein KIAA1549L homolog isoform X1 [Panthera tigris altaica]	UPF0606 protein KIAA1549L OS=Homo sapiens OX=9606 GN=KIAA1549L PE=2 SV=2	K04959 inositol 1,4,5-triphosphate receptor type 2 | (RefSeq) inositol 1,4,5-trisphosphate receptor type 2-like (A)	--
evm_model_HIC_ASM_1_906	ARHGAP31	rho GTPase-activating protein 31 [Puma concolor]	Rho GTPase-activating protein 31 OS=Homo sapiens OX=9606 GN=ARHGAP31 PE=1 SV=2	K20646 Rho GTPase-activating protein 31 | (RefSeq) ARHGAP31; rho GTPase-activating protein 31 (A)	--
evm_model_HIC_ASM_2_1354	ALG1	PREDICTED: chitobiosyldiphosphodolichol [Lynx pardinus]	Chitobiosyldiphosphodolichol beta-mannosyltransferase OS=Homo sapiens OX=9606 GN=ALG1 PE=1 SV=2	K03842 beta-1,4-mannosyltransferase [EC:2.4.1.142] | (RefSeq) ALG1; chitobiosyldiphosphodolichol beta-mannosyltransferase isoform X1 (A)	--
evm_model_HIC_ASM_0_1700	PIGG	PREDICTED: GPI ethanolamine phosphate transferase 2 isoform X1 [Panthera pardus]	GPI ethanolamine phosphate transferase 2 OS=Homo sapiens OX=9606 GN=PIGG PE=1 SV=1	K05310 ethanolaminephosphotransferase [EC:2.7.-.-] | (RefSeq) PIGG; GPI ethanolamine phosphate transferase 2 isoform X1 (A)	GO:0006506|GO:0051377
evm_model_HIC_ASM_18_1114	Cbfb	core-binding factor subunit beta isoform 1 [Homo sapiens]	Core-binding factor subunit beta OS=Mus musculus OX=10090 GN=Cbfb PE=1 SV=1	K00181 O-palmitoleoyl transferase [EC:2.3.1.250] | (RefSeq) CBFB; core-binding factor subunit beta isoform X1 (A)	GO:0003713|GO:0005634
evm_model_HIC_ASM_5_1721	TRDMT1	tRNA (cytosine(38)-C(5))-methyltransferase isoform X2 [Cavia porcellus]	tRNA (cytosine(38)-C(5))-methyltransferase OS=Homo sapiens OX=9606 GN=TRDMT1 PE=1 SV=1	K15336 tRNA (cytosine38-C5)-methyltransferase [EC:2.1.1.204] | (RefSeq) TRDMT1; tRNA (cytosine(38)-C(5))-methyltransferase isoform X1 (A)	GO:0008168
evm_model_HIC_ASM_6_1018	UBE2J1	PREDICTED: ubiquitin-conjugating enzyme E2 J1 [Panthera tigris altaica]	Ubiquitin-conjugating enzyme E2 J1 OS=Homo sapiens OX=9606 GN=UBE2J1 PE=1 SV=2	K10578 ubiquitin-conjugating enzyme E2 J1 [EC:2.3.2.23] | (RefSeq) UBE2J1; ubiquitin-conjugating enzyme E2 J1 isoform X1 (A)	--
evm_model_HIC_ASM_10_1695	ZNF697	zinc finger protein 697 isoform X1 [Acinonyx jubatus]	Zinc finger protein 697 OS=Homo sapiens OX=9606 GN=ZNF697 PE=1 SV=2	--	GO:0003676
evm_model_HIC_ASM_18_124	CCDC106	coiled-coil domain-containing protein 106 isoform X2 [Microcebus murinus]	Coiled-coil domain-containing protein 106 OS=Homo sapiens OX=9606 GN=CCDC106 PE=1 SV=1	K12837 splicing factor U2AF 65 kDa subunit | (RefSeq) U2AF2; splicing factor U2AF 65 kDa subunit isoform X1 (A)	--
evm_model_HIC_ASM_18_180	ZNF134	PREDICTED: zinc finger protein 134 [Ursus maritimus]	Zinc finger protein 134 OS=Homo sapiens OX=9606 GN=ZNF134 PE=1 SV=2	K09228 KRAB domain-containing zinc finger protein | (RefSeq) ZNF134; zinc finger protein 420 (A)	GO:0003676
evm_model_HIC_ASM_17_294	Lhx4	PREDICTED: LIM/homeobox protein Lhx4 [Miniopterus natalensis]	LIM/homeobox protein Lhx4 OS=Mus musculus OX=10090 GN=Lhx4 PE=1 SV=4	K09374 LIM homeobox protein 3/4 | (RefSeq) LHX4; LIM homeobox 4 (A)	--
evm_model_HIC_ASM_4_1917	FSD2	fibronectin type III and SPRY domain-containing protein 2 isoform X1 [Felis catus]	Fibronectin type III and SPRY domain-containing protein 2 OS=Homo sapiens OX=9606 GN=FSD2 PE=1 SV=1	K10647 midline 2 [EC:2.3.2.27] | (RefSeq) MID2; probable E3 ubiquitin-protein ligase MID2 isoform X1 (A)	GO:0005515
evm_model_HIC_ASM_9_244_1	TBC1D13	TBC1 domain family member 13 isoform X1 [Felis catus]	TBC1 domain family member 13 OS=Homo sapiens OX=9606 GN=TBC1D13 PE=1 SV=3	K03357 anaphase-promoting complex subunit 10 | (RefSeq) putative tbc1 domain family member (A)	Rab-GTPase-TBC domain
evm_model_HIC_ASM_14_575	FBXW4	PREDICTED: F-box/WD repeat-containing protein 4 isoform X1 [Panthera tigris altaica]	F-box/WD repeat-containing protein 4 OS=Homo sapiens OX=9606 GN=FBXW4 PE=1 SV=1	K10262 F-box and WD-40 domain protein 4 | (RefSeq) FBXW4; F-box and WD repeat domain containing 4 (A)	--
evm_model_HIC_ASM_0_1687	TMEM175	endosomal/lysosomal potassium channel TMEM175 [Acinonyx jubatus]	Endosomal/lysosomal potassium channel TMEM175 OS=Homo sapiens OX=9606 GN=TMEM175 PE=1 SV=1	--	--
evm_model_HIC_ASM_10_994	CCDC163	PREDICTED: uncharacterized protein LOC109266971 isoform X6 [Panthera pardus]	Transmembrane protein CCDC163 OS=Homo sapiens OX=9606 GN=CCDC163 PE=2 SV=1	K19581 lipid phosphate phosphatase-related protein type 1/2/5 | (RefSeq) CCDC159; coiled-coil domain-containing protein 159 (A)	--
evm_model_HIC_ASM_21_336_6	DNMT3B	DNA (cytosine-5)-methyltransferase 3B isoform X2 [Vulpes vulpes]	DNA (cytosine-5)-methyltransferase 3B OS=Homo sapiens OX=9606 GN=DNMT3B PE=1 SV=1	K17399 DNA (cytosine-5)-methyltransferase 3B [EC:2.1.1.37] | (RefSeq) DNMT3B; DNA methyltransferase 3 beta (A)	ADD domain
evm_model_HIC_ASM_14_577_1	DPCD	protein DPCD isoform X3 [Delphinapterus leucas]	Protein DPCD OS=Homo sapiens OX=9606 GN=DPCD PE=1 SV=2	K20800 protein DPCD | (RefSeq) DPCD; deleted in primary ciliary dyskinesia homolog (mouse) (A)	Protein DPCD
evm_model_HIC_ASM_9_692_1	DCTN3	PREDICTED: dynactin subunit 3 [Tursiops truncatus]	Dynactin subunit 3 OS=Bos taurus OX=9913 GN=DCTN3 PE=2 SV=1	K10425 dynactin 3 | (RefSeq) DCTN3; dynactin subunit 3 (A)	Dynactin subunit p22
evm_model_HIC_ASM_9_601	TDRD7	PREDICTED: tudor domain-containing protein 7 isoform X1 [Panthera pardus]	Tudor domain-containing protein 7 OS=Canis lupus familiaris OX=9615 GN=TDRD7 PE=3 SV=1	K18405 tudor domain-containing protein 1/4/6/7 | (RefSeq) TDRD7; tudor domain containing 7 (A)	Tudor domain
evm_model_HIC_ASM_16_447_1	SPART	spartin [Puma concolor]	Spartin OS=Homo sapiens OX=9606 GN=SPART PE=1 SV=1	K19366 spartin | (RefSeq) SPART; spartin isoform X1 (A)	MIT
evm_model_HIC_ASM_14_91	ZP4	zona pellucida sperm-binding protein 4 [Puma concolor]	Zona pellucida sperm-binding protein 4 OS=Felis catus OX=9685 GN=ZP4 PE=2 SV=1	K19926 zona pellucida sperm-binding protein 1 | (RefSeq) zona pellucida sperm-binding protein 1-like (A)	P-type trefoil domain
evm_model_HIC_ASM_6_437	EGFL8	epidermal growth factor-like protein 8 [Felis catus]	Epidermal growth factor-like protein 8 OS=Homo sapiens OX=9606 GN=EGFL8 PE=1 SV=1	K06824 nephronectin | (RefSeq) uncharacterized protein LOC110976142 (A)	GO:0005509
evm_model_HIC_ASM_4_1391_6	BNIP2	BCL2/adenovirus E1B 19 kDa protein-interacting protein 2 [Tupaia chinensis]	BCL2/adenovirus E1B 19 kDa protein-interacting protein 2 OS=Homo sapiens OX=9606 GN=BNIP2 PE=1 SV=1	K18448 BCL2/adenovirus E1B 19 kDa protein-interacting protein 2 | (RefSeq) BNIP2; LOW QUALITY PROTEIN: BCL2/adenovirus E1B 19 kDa protein-interacting protein 2 (A)	Bcl2-/adenovirus E1B 19kDa-interacting protein 2
evm_model_HIC_ASM_16_168	OXGR1	2-oxoglutarate receptor 1 [Acinonyx jubatus]	2-oxoglutarate receptor 1 OS=Homo sapiens OX=9606 GN=OXGR1 PE=2 SV=1	K08419 oxoglutarate (alpha-ketoglutarate) receptor 1 | (RefSeq) OXGR1; 2-oxoglutarate receptor 1 (A)	--
evm_model_HIC_ASM_21_33	Cst13	PREDICTED: cystatin-13-like [Panthera tigris altaica]	Cystatin-13 OS=Mus musculus OX=10090 GN=Cst13 PE=1 SV=1	K13904 cystatin-8 | (RefSeq) cystatin-13 (A)	GO:0004869
evm_model_HIC_ASM_14_558	PSD	PSD [Cervus elaphus hippelaphus]	PH and SEC7 domain-containing protein 1 OS=Homo sapiens OX=9606 GN=PSD PE=1 SV=2	K12494 PH and SEC7 domain-containing protein | (RefSeq) PSD; PH and SEC7 domain-containing protein 1 isoform X1 (A)	GO:0005086|GO:0032012
evm_model_HIC_ASM_1_862_9	CD86	T-lymphocyte activation antigen CD86 isoform X2 [Acinonyx jubatus]	T-lymphocyte activation antigen CD86 OS=Oryctolagus cuniculus OX=9986 GN=CD86 PE=2 SV=1	K05413 CD86 antigen | (RefSeq) CD86; T-lymphocyte activation antigen CD86 isoform X2 (A)	--
evm_model_HIC_ASM_10_1341	CLCA2	calcium-activated chloride channel regulator 2 isoform X2 [Acinonyx jubatus]	Calcium-activated chloride channel regulator 2 OS=Homo sapiens OX=9606 GN=CLCA2 PE=1 SV=2	K05028 calcium-activated chloride channel regulator 2 | (RefSeq) calcium-activated chloride channel regulator 2 isoform X1 (A)	von Willebrand factor, type A
evm_model_HIC_ASM_9_648	MSMP	prostate-associated microseminoprotein [Trichechus manatus latirostris]	Prostate-associated microseminoprotein OS=Homo sapiens OX=9606 GN=MSMP PE=1 SV=1	--	--
evm_model_HIC_ASM_0_619	FNIP2	folliculin-interacting protein 2 isoform X5 [Felis catus]	Folliculin-interacting protein 2 OS=Homo sapiens OX=9606 GN=FNIP2 PE=1 SV=2	K20401 folliculin-interacting protein 2 | (RefSeq) FNIP2; folliculin-interacting protein 2 isoform X1 (A)	Folliculin-interacting protein, middle domain
evm_model_HIC_ASM_9_368	PTGS1	prostaglandin G/H synthase 1 [Acinonyx jubatus]	Prostaglandin G/H synthase 1 OS=Bos taurus OX=9913 GN=PTGS1 PE=2 SV=2	K00509 prostaglandin-endoperoxide synthase 1 [EC:1.14.99.1] | (RefSeq) PTGS1; prostaglandin G/H synthase 1 (A)	Haem peroxidase, animal-type
evm_model_HIC_ASM_19_1267	EFCAB12	EF-hand calcium-binding domain-containing protein 12 isoform X2 [Acinonyx jubatus]	EF-hand calcium-binding domain-containing protein 12 OS=Macaca fascicularis OX=9541 GN=EFCAB12 PE=2 SV=1	--	--
evm_model_HIC_ASM_9_565	ERP44	endoplasmic reticulum resident protein 44 [Canis lupus familiaris]	Endoplasmic reticulum resident protein 44 OS=Bos taurus OX=9913 GN=ERP44 PE=2 SV=1	K17264 endoplasmic reticulum resident protein 44 | (RefSeq) ERP44; endoplasmic reticulum protein 44 (A)	--
evm_model_HIC_ASM_0_616	Uncharacterized	uncharacterized protein C4orf45 homolog [Felis catus]	Uncharacterized protein C4orf45 homolog OS=Bos taurus OX=9913 PE=2 SV=1	--	Protein of unknown function DUF4562
evm_model_HIC_ASM_13_20	TPO	thyroid peroxidase [Felis catus]	Thyroid peroxidase OS=Canis lupus familiaris OX=9615 GN=TPO PE=2 SV=2	K00431 thyroid peroxidase [EC:1.11.1.8] | (RefSeq) TPO; thyroid peroxidase (A)	GO:0005509
evm_model_HIC_ASM_15_195	GDAP1	PREDICTED: ganglioside-induced differentiation-associated protein 1 [Equus przewalskii]	Ganglioside-induced differentiation-associated protein 1 OS=Bos taurus OX=9913 GN=GDAP1 PE=2 SV=1	K22077 ganglioside-induced differentiation-associated protein 1 | (RefSeq) GDAP1; ganglioside induced differentiation associated protein 1 (A)	GO:0005515
evm_model_HIC_ASM_20_1435	HOXB1	homeobox protein Hox-B1 [Canis lupus familiaris]	Homeobox protein Hox-B1 OS=Pan troglodytes OX=9598 GN=HOXB1 PE=3 SV=1	K09301 homeobox protein HoxA/B/D1 | (RefSeq) HOXB1; homeobox protein Hox-B1 (A)	GO:0003677
evm_model_HIC_ASM_9_875	FBP1	PREDICTED: fructose-1,6-bisphosphatase 1 [Panthera tigris altaica]	Fructose-1,6-bisphosphatase 1 OS=Sus scrofa OX=9823 GN=FBP1 PE=1 SV=4	K03841 fructose-1,6-bisphosphatase I [EC:3.1.3.11] | (RefSeq) FBP1; fructose-1,6-bisphosphatase 1 (A)	GO:0042132
evm_model_HIC_ASM_9_759	IZUMO3	uncharacterized protein LYPA_23C013892 [Lynx pardinus]	Izumo sperm-egg fusion protein 3 OS=Homo sapiens OX=9606 GN=IZUMO3 PE=3 SV=4	--	Izumo sperm-egg fusion protein
evm_model_HIC_ASM_8_93	CLDN25	putative claudin-25 [Felis catus]	Putative claudin-25 OS=Homo sapiens OX=9606 GN=CLDN25 PE=5 SV=1	K06087 claudin | (RefSeq) CLDN25; putative claudin-25 (A)	--
evm_model_HIC_ASM_0_75	DDHD2	phospholipase DDHD2 isoform X1 [Callorhinus ursinus]	Phospholipase DDHD2 OS=Homo sapiens OX=9606 GN=DDHD2 PE=1 SV=2	K16545 phospholipase DDHD2 [EC:3.1.1.-] | (RefSeq) DDHD2; DDHD domain containing 2 (A)	GO:0046872
evm_model_HIC_ASM_17_692_1	TSTD1	thiosulfate:glutathione sulfurtransferase isoform X1 [Loxodonta africana]	Thiosulfate:glutathione sulfurtransferase OS=Homo sapiens OX=9606 GN=TSTD1 PE=1 SV=3	K01013 thiosulfate:glutathione sulfurtransferase [EC:2.8.1.-] | (RefSeq) TSTD1; thiosulfate:glutathione sulfurtransferase isoform X1 (A)	Rhodanese-like domain
evm_model_HIC_ASM_2_330	ATG9A	PREDICTED: autophagy-related protein 9A [Panthera tigris altaica]	Autophagy-related protein 9A OS=Homo sapiens OX=9606 GN=ATG9A PE=1 SV=3	K17907 autophagy-related protein 9 | (RefSeq) ATG9A; autophagy related 9A (A)	GO:0006914
evm_model_HIC_ASM_11_210	SRPK2	PREDICTED: SRSF protein kinase 2 isoform X5 [Panthera pardus]	SRSF protein kinase 2 OS=Homo sapiens OX=9606 GN=SRPK2 PE=1 SV=3	K08831 serine/threonine-protein kinase SRPK2 [EC:2.7.11.1] | (RefSeq) SRPK2; SRSF protein kinase 2 isoform X8 (A)	--
evm_model_HIC_ASM_21_514_2	Ift52	PREDICTED: intraflagellar transport protein 52 homolog isoform X2 [Ursus maritimus]	Intraflagellar transport protein 52 homolog OS=Mus musculus OX=10090 GN=Ift52 PE=1 SV=2	K19681 intraflagellar transport protein 52 | (RefSeq) IFT52; intraflagellar transport 52 (A)	Intraflagellar transport protein 52 homolog
evm_model_HIC_ASM_5_425_3	MB	unnamed protein product, partial [Gulo gulo]	Myoglobin OS=Tupaia glis OX=9395 GN=MB PE=1 SV=2	K21892 myoglobin | (RefSeq) MB; myoglobin (A)	GO:0015671|GO:0019825|GO:0020037
evm_model_HIC_ASM_5_835_evm_model_HIC_ASM_5_836	IL23A	PREDICTED: interleukin-23 subunit alpha isoform X1 [Panthera tigris altaica]	Interleukin-23 subunit alpha OS=Equus caballus OX=9796 GN=IL23A PE=3 SV=1	K05426 interleukin 23 subunit alpha | (RefSeq) IL23A; interleukin 23 subunit alpha (A)	GO:0005125|GO:0005576|GO:0006955
evm_model_HIC_ASM_10_425	Pla2g2e	group IIE secretory phospholipase A2 [Puma concolor]	Group IIE secretory phospholipase A2 OS=Mus musculus OX=10090 GN=Pla2g2e PE=1 SV=1	K01047 secretory phospholipase A2 [EC:3.1.1.4] | (RefSeq) group IIE secretory phospholipase A2 (A)	GO:0004623|GO:0006644|GO:0050482
evm_model_HIC_ASM_8_46	COLCA2	colorectal cancer-associated protein 2 [Puma concolor]	Colorectal cancer-associated protein 2 OS=Homo sapiens OX=9606 GN=COLCA2 PE=2 SV=1	--	--
evm_model_HIC_ASM_7_206	PHEX	PREDICTED: phosphate-regulating neutral endopeptidase [Panthera tigris altaica]	Phosphate-regulating neutral endopeptidase PHEX OS=Homo sapiens OX=9606 GN=PHEX PE=1 SV=1	K08636 phosphate-regulating neutral endopeptidase [EC:3.4.24.-] | (RefSeq) PHEX; phosphate-regulating neutral endopeptidase isoform X1 (A)	--
evm_model_HIC_ASM_14_287_1	BCCIP	Hypothetical predicted protein [Lynx pardinus]	BRCA2 and CDKN1A-interacting protein OS=Bos taurus OX=9913 GN=BCCIP PE=2 SV=1	K15262 protein BCP1 | (RefSeq) BCCIP; BRCA2 and CDKN1A-interacting protein isoform X1 (A)	--
evm_model_HIC_ASM_0_902	EGF	pro-epidermal growth factor isoform X3 [Puma concolor]	Pro-epidermal growth factor OS=Felis catus OX=9685 GN=EGF PE=2 SV=1	K04357 epidermal growth factor | (RefSeq) EGF; pro-epidermal growth factor isoform X1 (A)	LDLR class B repeat
evm_model_HIC_ASM_3_1387_2	Hnrnpab	heterogeneous nuclear ribonucleoprotein A/B isoform X1 [Felis catus]	Heterogeneous nuclear ribonucleoprotein A/B OS=Mus musculus OX=10090 GN=Hnrnpab PE=1 SV=1	K13044 heterogeneous nuclear ribonucleoprotein A/B/D | (RefSeq) HNRNPAB; heterogeneous nuclear ribonucleoprotein A/B isoform X1 (A)	--
evm_model_HIC_ASM_4_145	AKAP5	PREDICTED: A-kinase anchor protein 5 [Panthera tigris altaica]	A-kinase anchor protein 5 OS=Bos taurus OX=9913 GN=AKAP5 PE=2 SV=1	K16522 A-kinase anchor protein 5 | (RefSeq) AKAP5; A-kinase anchoring protein 5 (A)	GO:0006605|GO:0007165
evm_model_HIC_ASM_8_47	POU2AF1	PREDICTED: POU domain class 2-associating factor 1 isoform X2 [Odobenus rosmarus divergens]	POU domain class 2-associating factor 1 OS=Bos taurus OX=9913 GN=POU2AF1 PE=2 SV=1	K14214 NF-kappa-B inhibitor delta | (RefSeq) POU2AF1, NFKBID; POU class 2 associating factor 1 (A)	POU, class 2, associating factor 1
evm_model_HIC_ASM_0_1131_4	ART3	ecto-adp-ribosyltransferase 3-like [Lynx pardinus]	Ecto-ADP-ribosyltransferase 3 OS=Homo sapiens OX=9606 GN=ART3 PE=1 SV=2	K00775 ADP-ribosyltransferase 3 [EC:2.4.2.31] | (RefSeq) ART3; ecto-ADP-ribosyltransferase 3 isoform X1 (A)	--
evm_model_HIC_ASM_9_461_12	ALAD	PREDICTED: delta-aminolevulinic acid dehydratase [Panthera tigris altaica]	Delta-aminolevulinic acid dehydratase OS=Bos taurus OX=9913 GN=ALAD PE=2 SV=1	K01698 porphobilinogen synthase [EC:4.2.1.24] | (RefSeq) ALAD; aminolevulinate dehydratase (A)	GO:0004655|GO:0033014|GO:0046872
evm_model_HIC_ASM_7_828	PIH1D3	protein PIH1D3 [Felis catus]	Protein PIH1D3 OS=Homo sapiens OX=9606 GN=PIH1D3 PE=1 SV=1	--	PIH1 domain-containing protein 3
evm_model_HIC_ASM_1_99	CX3CR1	CX3C chemokine receptor 1 isoform X1 [Puma concolor]	CX3C chemokine receptor 1 OS=Oryctolagus cuniculus OX=9986 GN=CX3CR1 PE=2 SV=1	K04192 CX3C chemokine receptor 1 | (RefSeq) CX3CR1; C-X3-C motif chemokine receptor 1 (A)	GO:0004930|GO:0007186|GO:0016021
evm_model_HIC_ASM_3_1290	MINAR2	PREDICTED: UPF0258 protein KIAA1024-like homolog [Panthera tigris altaica]	Major intrinsically disordered NOTCH2-binding receptor 1-like OS=Homo sapiens OX=9606 GN=MINAR2 PE=3 SV=2	K08631 a disintegrin and metalloproteinase with thrombospondin motifs 17 [EC:3.4.24.-] | (RefSeq) uncharacterized protein LOC110162567 (A)	Major intrinsically disordered Notch2-binding receptor 1-like, C-terminal
evm_model_HIC_ASM_21_992	MYT1	PREDICTED: myelin transcription factor 1 isoform X2 [Panthera pardus]	Myelin transcription factor 1 OS=Homo sapiens OX=9606 GN=MYT1 PE=1 SV=2	K23192 myelin transcription factor 1 | (RefSeq) MYT1; myelin transcription factor 1 isoform X2 (A)	GO:0003700|GO:0005634|GO:0006355|GO:0008270
evm_model_HIC_ASM_3_1034	CDC20B	cell division cycle protein 20 homolog B isoform X1 [Acinonyx jubatus]	Cell division cycle protein 20 homolog B OS=Homo sapiens OX=9606 GN=CDC20B PE=1 SV=3	K03363 cell division cycle 20, cofactor of APC complex | (RefSeq) cdc20b; cell division cycle 20B (A)	GO:0005515
evm_model_HIC_ASM_9_1059_3	PLGRKT	plasminogen receptor (KT) [Acinonyx jubatus]	Plasminogen receptor (KT) OS=Homo sapiens OX=9606 GN=PLGRKT PE=1 SV=1	--	--
evm_model_HIC_ASM_8_1052	WT1	Wilms tumor protein isoform X1 [Felis catus]	Wilms tumor protein OS=Homo sapiens OX=9606 GN=WT1 PE=1 SV=2	K09234 Wilms tumor protein 1 | (RefSeq) WT1; Wilms tumor protein isoform X1 (A)	GO:0003676
evm_model_HIC_ASM_11_758	SLC35B4	PREDICTED: UDP-xylose and UDP-N-acetylglucosamine transporter isoform X1 [Panthera pardus]	UDP-xylose and UDP-N-acetylglucosamine transporter OS=Macaca fascicularis OX=9541 GN=SLC35B4 PE=2 SV=1	K15278 solute carrier family 35 (UDP-xylose/UDP-N-acetylglucosamine transporter), member B4 | (RefSeq) SLC35B4; UDP-xylose and UDP-N-acetylglucosamine transporter isoform X1 (A)	--
evm_model_HIC_ASM_8_1658	TESMIN	PREDICTED: LOW QUALITY PROTEIN: tesmin [Ursus maritimus]	Tesmin OS=Homo sapiens OX=9606 GN=TESMIN PE=1 SV=2	--	--
evm_model_HIC_ASM_6_661	TFEB	LOW QUALITY PROTEIN: transcription factor EB [Felis catus]	Transcription factor EB OS=Homo sapiens OX=9606 GN=TFEB PE=1 SV=3	K15590 transcription factor EB | (RefSeq) TFEB; transcription factor EB isoform X1 (A)	--
evm_model_HIC_ASM_2_367	CATIP	ciliogenesis-associated TTC17-interacting protein isoform X1 [Felis catus]	Ciliogenesis-associated TTC17-interacting protein OS=Homo sapiens OX=9606 GN=CATIP PE=1 SV=1	K12347 natural resistance-associated macrophage protein 1 | (RefSeq) natural resistance-associated macrophage protein 1-like (A)	--
evm_model_HIC_ASM_12_918	Oasl	PREDICTED: 2'-5'-oligoadenylate synthase-like protein [Panthera tigris altaica]	2'-5'-oligoadenylate synthase-like protein 1 OS=Rattus norvegicus OX=10116 GN=Oasl PE=2 SV=1	K14608 2'-5'-oligoadenylate synthase-like protein | (RefSeq) OASL; 2'-5'-oligoadenylate synthase-like protein (A)	GO:0005515
evm_model_HIC_ASM_7_912	Akap17b	PREDICTED: A-kinase anchor protein 17B isoform X1 [Panthera pardus]	A-kinase anchor protein 17B OS=Mus musculus OX=10090 GN=Akap17b PE=1 SV=2	K13169 splicing factor, arginine/serine-rich 17 | (RefSeq) A-kinase anchor protein 17B-like (A)	GO:0003676
evm_model_HIC_ASM_2_1723	CCDC189	PREDICTED: coiled-coil domain-containing protein 189 isoform X3 [Panthera tigris altaica]	Coiled-coil domain-containing protein 189 OS=Homo sapiens OX=9606 GN=CCDC189 PE=2 SV=1	--	Flagellar C1a complex subunit C1a-32
evm_model_HIC_ASM_12_441	THOC1	PREDICTED: THO complex subunit 1 isoform X1 [Panthera tigris altaica]	THO complex subunit 1 OS=Homo sapiens OX=9606 GN=THOC1 PE=1 SV=1	K12878 THO complex subunit 1 | (RefSeq) THOC1; THO complex subunit 1 (A)	THO complex, subunit THOC1
evm_model_HIC_ASM_2_1836	Gtf2i	general transcription factor II-I isoform X8 [Heterocephalus glaber]	General transcription factor II-I OS=Rattus norvegicus OX=10116 GN=Gtf2i PE=1 SV=2	K03121 transcription initiation factor TFII-I | (RefSeq) GTF2I; general transcription factor IIi (A)	GTF2I-like repeat
evm_model_HIC_ASM_2_613	PDE1A	calcium/calmodulin-dependent 3',5'-cyclic nucleotide phosphodiesterase 1A isoform X2 [Puma concolor]	Calcium/calmodulin-dependent 3',5'-cyclic nucleotide phosphodiesterase 1A OS=Bos taurus OX=9913 GN=PDE1A PE=1 SV=3	K13755 calcium/calmodulin-dependent 3',5'-cyclic nucleotide phosphodiesterase [EC:3.1.4.17] | (RefSeq) PDE1A; calcium/calmodulin-dependent 3',5'-cyclic nucleotide phosphodiesterase 1A isoform X5 (A)	GO:0004114|GO:0007165
evm_model_HIC_ASM_11_18_2	NUDCD3	PREDICTED: nudC domain-containing protein 3 isoform X2 [Panthera pardus]	NudC domain-containing protein 3 OS=Pongo abelii OX=9601 GN=NUDCD3 PE=2 SV=1	K00164 2-oxoglutarate dehydrogenase E1 component [EC:1.2.4.2] | (RefSeq) 2-oxoglutarate dehydrogenase, mitochondrial-like (A)	CS domain
evm_model_HIC_ASM_9_1123	Shc3	PREDICTED: SHC-transforming protein 3 isoform X1 [Panthera pardus]	SHC-transforming protein 3 OS=Mus musculus OX=10090 GN=Shc3 PE=1 SV=2	K17448 SHC-transforming protein 3 | (RefSeq) SHC3; SHC-transforming protein 3 (A)	--
evm_model_HIC_ASM_4_1244	STRC	stereocilin isoform X1 [Felis catus]	Stereocilin OS=Homo sapiens OX=9606 GN=STRC PE=2 SV=1	--	Stereocilin
evm_model_HIC_ASM_8_1213_evm_model_HIC_ASM_8_1214	Mybpc3	myosin-binding protein C, cardiac-type-like protein [Cricetulus griseus]	Myosin-binding protein C, cardiac-type OS=Rattus norvegicus OX=10116 GN=Mybpc3 PE=1 SV=2	K12568 myosin-binding protein C, cardiac-type | (RefSeq) MYBPC3; myosin-binding protein C, cardiac-type isoform X1 (A)	Immunoglobulin-like domain
evm_model_HIC_ASM_18_1124	E2F4	LOW QUALITY PROTEIN: transcription factor E2F4 [Zalophus californianus]	Transcription factor E2F4 OS=Homo sapiens OX=9606 GN=E2F4 PE=1 SV=2	K04682 transcription factor E2F4/5 | (RefSeq) E2F4; E2F transcription factor 4 (A)	GO:0000278|GO:0003700|GO:0006355
evm_model_HIC_ASM_8_1372	MYRF	myelin regulatory factor isoform X6 [Felis catus]	Myelin regulatory factor OS=Homo sapiens OX=9606 GN=MYRF PE=1 SV=3	--	--
evm_model_HIC_ASM_6_1027	GJA10	PREDICTED: LOW QUALITY PROTEIN: gap junction alpha-10 protein [Panthera tigris altaica]	Gap junction alpha-10 protein OS=Homo sapiens OX=9606 GN=GJA10 PE=2 SV=1	K07631 gap junction alpha-10 protein | (RefSeq) GJA10; gap junction protein alpha 10 (A)	Connexin, N-terminal
evm_model_HIC_ASM_4_713_1	XRCC3	dna repair protein xrcc3-like [Lynx pardinus]	DNA repair protein XRCC3 OS=Homo sapiens OX=9606 GN=XRCC3 PE=1 SV=1	K10880 DNA-repair protein XRCC3 | (RefSeq) XRCC3; DNA repair protein XRCC3 (A)	--
evm_model_HIC_ASM_6_25	NQO2	PREDICTED: ribosyldihydronicotinamide dehydrogenase [quinone] [Panthera tigris altaica]	Ribosyldihydronicotinamide dehydrogenase [quinone] OS=Pongo abelii OX=9601 GN=NQO2 PE=2 SV=3	K08071 ribosyldihydronicotinamide dehydrogenase (quinone) [EC:1.10.5.1] | (RefSeq) NQO2; NAD(P)H quinone dehydrogenase 2 (A)	--
evm_model_HIC_ASM_1_916	GAP43	PREDICTED: neuromodulin [Panthera tigris altaica]	Neuromodulin OS=Felis catus OX=9685 GN=GAP43 PE=2 SV=1	K20041 neuromodulin | (RefSeq) GAP43; growth associated protein 43 (A)	--
evm_model_HIC_ASM_12_316	SLC14A2	urea transporter 2 [Puma concolor]	Urea transporter 2 OS=Homo sapiens OX=9606 GN=SLC14A2 PE=1 SV=3	K08716 solute carrier family 14 (urea transporter) | (RefSeq) SLC14A2; urea transporter 2 (A)	GO:0015204|GO:0016021|GO:0071918
evm_model_HIC_ASM_21_93	Rbbp9	putative hydrolase RBBP9 [Callorhinus ursinus]	Putative hydrolase RBBP9 OS=Mus musculus OX=10090 GN=Rbbp9 PE=1 SV=2	K07002 uncharacterized protein | (RefSeq) RBBP9; RB binding protein 9, serine hydrolase (A)	--
evm_model_HIC_ASM_0_1189	ENAM	PREDICTED: enamelin [Panthera tigris altaica]	Enamelin OS=Sus scrofa OX=9823 GN=ENAM PE=1 SV=1	K23444 enamelin | (RefSeq) ENAM; enamelin (A)	Enamelin
evm_model_HIC_ASM_19_808	ALS2CL	PREDICTED: ALS2 C-terminal-like protein isoform X2 [Panthera pardus]	ALS2 C-terminal-like protein OS=Bos taurus OX=9913 GN=ALS2CL PE=2 SV=1	K04575 amyotrophic lateral sclerosis 2 protein | (RefSeq) als2; ALS2, alsin Rho guanine nucleotide exchange factor (A)	--
evm_model_HIC_ASM_4_1234	TGM5	protein-glutamine gamma-glutamyltransferase 5 isoform X1 [Acinonyx jubatus]	Protein-glutamine gamma-glutamyltransferase 5 OS=Homo sapiens OX=9606 GN=TGM5 PE=1 SV=4	K05622 transglutaminase 5 [EC:2.3.2.13] | (RefSeq) TGM5; protein-glutamine gamma-glutamyltransferase 5 isoform X1 (A)	--
evm_model_HIC_ASM_3_823	Tmem161b	PREDICTED: transmembrane protein 161B [Orcinus orca]	Transmembrane protein 161B OS=Mus musculus OX=10090 GN=Tmem161b PE=2 SV=1	K03283 heat shock 70kDa protein 1/2/6/8 | (GenBank) Heat shock protein cognate 4 (A)	Transmembrane protein 161A/B
evm_model_HIC_ASM_12_155	PIGN	GPI ethanolamine phosphate transferase 1 [Puma concolor]	GPI ethanolamine phosphate transferase 1 OS=Homo sapiens OX=9606 GN=PIGN PE=1 SV=1	K05285 phosphatidylinositol glycan, class N [EC:2.7.-.-] | (RefSeq) PIGN; phosphatidylinositol glycan anchor biosynthesis class N (A)	GO:0005789|GO:0006506|GO:0016740
evm_model_HIC_ASM_21_424_1	MROH8	Hypothetical predicted protein [Lynx pardinus]	Protein MROH8 OS=Homo sapiens OX=9606 GN=MROH8 PE=2 SV=2	K14793 ribosomal RNA-processing protein 9 | (RefSeq) RRP9; U3 small nucleolar RNA-interacting protein 2 (A)	--
evm_model_HIC_ASM_4_1255	Frmd5	FERM domain-containing protein 5 isoform X3 [Neomonachus schauinslandi]	FERM domain-containing protein 5 OS=Mus musculus OX=10090 GN=Frmd5 PE=1 SV=1	K18037 tyrosine-protein phosphatase non-receptor type 4 [EC:3.1.3.48] | (RefSeq) hypothetical protein (A)	--
evm_model_HIC_ASM_0_1451_1	GBA3	PREDICTED: cytosolic beta-glucosidase isoform X3 [Panthera pardus]	Cytosolic beta-glucosidase OS=Pongo abelii OX=9601 GN=GBA3 PE=2 SV=1	K05350 beta-glucosidase [EC:3.2.1.21] | (RefSeq) cytosolic beta-glucosidase isoform X1 (A)	GO:0004553|GO:0005975
evm_model_HIC_ASM_13_301	ABHD1	protein ABHD1 [Puma concolor]	Protein ABHD1 OS=Bos taurus OX=9913 GN=ABHD1 PE=2 SV=1	K13696 abhydrolase domain-containing protein 1/3 | (RefSeq) ABHD1; protein ABHD1 (A)	Alpha/beta hydrolase fold-1
evm_model_HIC_ASM_17_510	GPA33	PREDICTED: cell surface A33 antigen isoform X1 [Panthera pardus]	Cell surface A33 antigen OS=Homo sapiens OX=9606 GN=GPA33 PE=1 SV=1	K06790 cell surface A33 antigen | (RefSeq) GPA33; glycoprotein A33 (A)	Immunoglobulin V-set domain
evm_model_HIC_ASM_4_951	Tssk4	testis-specific serine/threonine-protein kinase 4 isoform X2 [Enhydra lutris kenyoni]	Testis-specific serine/threonine-protein kinase 4 OS=Mus musculus OX=10090 GN=Tssk4 PE=1 SV=1	K08811 testis-specific serine kinase [EC:2.7.11.1] | (RefSeq) TSSK4; testis specific serine kinase 4 (A)	--
evm_model_HIC_ASM_13_311	DNAJC5G	dnaJ homolog subfamily C member 5G [Cavia porcellus]	DnaJ homolog subfamily C member 5G OS=Homo sapiens OX=9606 GN=DNAJC5G PE=2 SV=1	K09525 DnaJ homolog subfamily C member 5 | (RefSeq) DNAJC5G; dnaJ homolog subfamily C member 5G isoform X3 (A)	--
evm_model_HIC_ASM_5_631	TSPAN19	PREDICTED: putative tetraspanin-19 isoform X1 [Panthera tigris altaica]	Putative tetraspanin-19 OS=Homo sapiens OX=9606 GN=TSPAN19 PE=5 SV=1	K17358 tetraspanin-19 | (RefSeq) TSPAN19; putative tetraspanin-19 (A)	--
evm_model_HIC_ASM_6_1457	OPRM1	PREDICTED: LOW QUALITY PROTEIN: mu-type opioid receptor [Ursus maritimus]	Mu-type opioid receptor OS=Macaca fascicularis OX=9541 GN=OPRM1 PE=2 SV=1	K04215 mu-type opioid receptor | (RefSeq) OPRM1; opioid receptor mu 1 (A)	GO:0004985|GO:0007186|GO:0016021
evm_model_HIC_ASM_18_772	Proser3	PREDICTED: proline and serine-rich protein 3 isoform X2 [Panthera pardus]	Proline and serine-rich protein 3 OS=Mus musculus OX=10090 GN=Proser3 PE=1 SV=1	K17933 Rho GTPase-activating protein 33 | (RefSeq) ARHGAP33; Rho GTPase activating protein 33 (A)	Proline and serine-rich protein 3
evm_model_HIC_ASM_3_1162	MZB1	MZB1 isoform 1 [Pan troglodytes]	Marginal zone B- and B1-cell-specific protein OS=Homo sapiens OX=9606 GN=MZB1 PE=1 SV=1	--	--
evm_model_HIC_ASM_16_357	LRRC63	leucine-rich repeat-containing protein 63 isoform X3 [Felis catus]	Leucine-rich repeat-containing protein 63 OS=Homo sapiens OX=9606 GN=LRRC63 PE=2 SV=2	K10130 leucine-rich repeats and death domain-containing protein | (RefSeq) PIDD1; p53-induced death domain-containing protein 1 (A)	GO:0005515
evm_model_HIC_ASM_6_36	FAM217A	protein FAM217A isoform X2 [Acinonyx jubatus]	Protein FAM217A OS=Homo sapiens OX=9606 GN=FAM217A PE=2 SV=2	--	FAM217 family
evm_model_HIC_ASM_20_692_2	Cd7	PREDICTED: T-cell antigen CD7 isoform X3 [Panthera pardus]	T-cell antigen CD7 OS=Mus musculus OX=10090 GN=Cd7 PE=1 SV=1	K06457 T-cell surface glycoprotein CD7 | (RefSeq) CD7; T-cell antigen CD7 precursor (A)	GO:0002250|GO:0016021|GO:0038023
evm_model_HIC_ASM_6_1589	CCR6	c-c chemokine receptor type 6 isoform 2 [Lynx pardinus]	C-C chemokine receptor type 6 OS=Homo sapiens OX=9606 GN=CCR6 PE=1 SV=2	K04181 C-C chemokine receptor type 6 | (RefSeq) CCR6; C-C chemokine receptor type 6 (A)	GO:0006935|GO:0006955|GO:0007186|GO:0016021|GO:0016493
evm_model_HIC_ASM_13_873_1	EPAS1	endothelial PAS domain-containing protein 1 isoform X2 [Acinonyx jubatus]	Endothelial PAS domain-containing protein 1 OS=Homo sapiens OX=9606 GN=EPAS1 PE=1 SV=3	K09095 hypoxia-inducible factor 2 alpha | (RefSeq) EPAS1; endothelial PAS domain-containing protein 1 isoform X1 (A)	GO:0046983
evm_model_HIC_ASM_10_945	C1orf210	PREDICTED: type III endosome membrane protein TEMP [Panthera tigris altaica]	Type III endosome membrane protein TEMP OS=Homo sapiens OX=9606 GN=C1orf210 PE=3 SV=1	K12393 AP-1 complex subunit mu | (GenBank) unnamed protein product (A)	--
evm_model_HIC_ASM_19_1199	SSUH2	PREDICTED: protein SSUH2 homolog isoform X1 [Mustela putorius furo]	Protein SSUH2 homolog OS=Homo sapiens OX=9606 GN=SSUH2 PE=1 SV=1	K06840 semaphorin 3 | (GenBank) unnamed protein product (A)	Protein SSUH2 homologue
evm_model_HIC_ASM_19_968	TLR9	toll-like receptor 9 isoform X1 [Felis catus]	Toll-like receptor 9 OS=Felis catus OX=9685 GN=TLR9 PE=2 SV=1	K10161 toll-like receptor 9 | (RefSeq) TLR9; toll-like receptor 9 precursor (A)	GO:0005515
evm_model_HIC_ASM_12_430	MIB1	E3 ubiquitin-protein ligase MIB1 isoform X1 [Ictidomys tridecemlineatus]	E3 ubiquitin-protein ligase MIB1 OS=Homo sapiens OX=9606 GN=MIB1 PE=1 SV=1	K10645 E3 ubiquitin-protein ligase mind-bomb [EC:2.3.2.27] | (RefSeq) MIB1; mindbomb E3 ubiquitin protein ligase 1 (A)	GO:0004842|GO:0016567|GO:0046872
evm_model_HIC_ASM_5_1018	POU6F1	PREDICTED: POU domain, class 6, transcription factor 1 isoform X2 [Panthera tigris altaica]	POU domain, class 6, transcription factor 1 OS=Homo sapiens OX=9606 GN=POU6F1 PE=1 SV=1	K09368 POU domain transcription factor, class 6 | (RefSeq) POU6F1; POU class 6 homeobox 1 (A)	GO:0003700|GO:0006355
evm_model_HIC_ASM_18_1097	TERB1	Coiled-coil domain-containing protein 79 [Fukomys damarensis]	Telomere repeats-binding bouquet formation protein 1 OS=Homo sapiens OX=9606 GN=TERB1 PE=1 SV=3	K10416 dynein light intermediate chain 1, cytosolic | (RefSeq) DYNC1LI2; cytoplasmic dynein 1 light intermediate chain 2 (A)	--
evm_model_HIC_ASM_2_259	TM4SF20	transmembrane 4 L6 family member 20 [Ursus arctos horribilis]	Transmembrane 4 L6 family member 20 OS=Homo sapiens OX=9606 GN=TM4SF20 PE=1 SV=1	--	GO:0016021
evm_model_HIC_ASM_5_644	MYF5	PREDICTED: myogenic factor 5 [Mustela putorius furo]	Myogenic factor 5 OS=Homo sapiens OX=9606 GN=MYF5 PE=1 SV=2	K18484 myogenic factor 5 | (RefSeq) MYF5; myogenic factor 5 (A)	GO:0003677|GO:0005634|GO:0006355|GO:0007517
evm_model_HIC_ASM_4_1632_5	PPCDC	PREDICTED: phosphopantothenoylcysteine decarboxylase isoform X3 [Myotis davidii]	Phosphopantothenoylcysteine decarboxylase OS=Homo sapiens OX=9606 GN=PPCDC PE=1 SV=2	K01598 phosphopantothenoylcysteine decarboxylase [EC:4.1.1.36] | (RefSeq) PPCDC; phosphopantothenoylcysteine decarboxylase (A)	--
evm_model_HIC_ASM_19_1202	RAD18	E3 ubiquitin-protein ligase RAD18 [Puma concolor]	E3 ubiquitin-protein ligase RAD18 OS=Homo sapiens OX=9606 GN=RAD18 PE=1 SV=2	K10627 E3 ubiquitin-protein ligase RAD18 [EC:2.3.2.27] | (RefSeq) RAD18; RAD18, E3 ubiquitin protein ligase (A)	--
evm_model_HIC_ASM_2_1392	Grin2a	glutamate receptor ionotropic, NMDA 2A [Puma concolor]	Glutamate receptor ionotropic, NMDA 2A OS=Mus musculus OX=10090 GN=Grin2a PE=1 SV=2	K05209 glutamate receptor ionotropic, NMDA 2A | (RefSeq) GRIN2A; glutamate receptor ionotropic, NMDA 2A (A)	Glutamate [NMDA] receptor, epsilon subunit, C-terminal
evm_model_HIC_ASM_7_412_2	Elk1	ETS domain-containing protein Elk-1 isoform X1 [Enhydra lutris kenyoni]	ETS domain-containing protein Elk-1 OS=Rattus norvegicus OX=10116 GN=Elk1 PE=1 SV=1	K04375 ETS domain-containing protein Elk-1 | (RefSeq) ELK1; ETS domain-containing protein Elk-1 (A)	GO:0003700|GO:0006355|GO:0043565
evm_model_HIC_ASM_13_467	Gpat2	glycerol-3-phosphate acyltransferase 2, mitochondrial isoform X6 [Acinonyx jubatus]	Glycerol-3-phosphate acyltransferase 2, mitochondrial OS=Mus musculus OX=10090 GN=Gpat2 PE=1 SV=3	K00629 glycerol-3-phosphate O-acyltransferase 1/2 [EC:2.3.1.15] | (RefSeq) GPAT2; glycerol-3-phosphate acyltransferase 2, mitochondrial (A)	GO:0016746
evm_model_HIC_ASM_4_933_4	NFATC4	nuclear factor of activated T-cells, cytoplasmic 4 isoform X1 [Enhydra lutris kenyoni]	Nuclear factor of activated T-cells, cytoplasmic 4 OS=Homo sapiens OX=9606 GN=NFATC4 PE=1 SV=2	K17334 nuclear factor of activated T-cells, cytoplasmic 4 | (RefSeq) NFATC4; nuclear factor of activated T-cells, cytoplasmic 4 isoform X2 (A)	--
evm_model_HIC_ASM_11_673	PAX4	LOW QUALITY PROTEIN: paired box protein Pax-4 [Acinonyx jubatus]	Paired box protein Pax-4 OS=Homo sapiens OX=9606 GN=PAX4 PE=1 SV=1	K08032 paired box protein 4 | (RefSeq) PAX4; LOW QUALITY PROTEIN: paired box protein Pax-4 (A)	GO:0003677|GO:0006355
evm_model_HIC_ASM_13_474	ZNF2	LOW QUALITY PROTEIN: zinc finger protein 2 [Eumetopias jubatus]	Zinc finger protein 2 OS=Pongo abelii OX=9601 GN=ZNF2 PE=2 SV=1	K09228 KRAB domain-containing zinc finger protein | (RefSeq) ZNF2; zinc finger protein 2 isoform X3 (A)	--
evm_model_HIC_ASM_12_787	SELENOM	selenoprotein M isoform X2 [Callorhinus ursinus]	Selenoprotein M OS=Homo sapiens OX=9606 GN=SELENOM PE=1 SV=3	--	Selenoprotein F/M
evm_model_HIC_ASM_5_1709	CACNB2	PREDICTED: voltage-dependent L-type calcium channel subunit beta-2 isoform X1 [Panthera pardus]	Voltage-dependent L-type calcium channel subunit beta-2 OS=Oryctolagus cuniculus OX=9986 GN=CACNB2 PE=1 SV=1	K04863 voltage-dependent calcium channel beta-2 | (RefSeq) voltage-dependent L-type calcium channel subunit beta-2 (A)	GO:0005515
evm_model_HIC_ASM_20_1382	C17orf98	PREDICTED: uncharacterized protein C17orf98 homolog isoform X1 [Panthera tigris altaica]	Uncharacterized protein C17orf98 OS=Homo sapiens OX=9606 GN=C17orf98 PE=4 SV=1	--	Protein of unknown function DUF4542
evm_model_HIC_ASM_2_1794	TYW1	PREDICTED: S-adenosyl-L-methionine-dependent tRNA 4-demethylwyosine synthase [Panthera tigris altaica]	S-adenosyl-L-methionine-dependent tRNA 4-demethylwyosine synthase OS=Homo sapiens OX=9606 GN=TYW1 PE=2 SV=2	K15449 tRNA wybutosine-synthesizing protein 1 [EC:4.1.3.44] | (RefSeq) TYW1; S-adenosyl-L-methionine-dependent tRNA 4-demethylwyosine synthase (A)	--
evm_model_HIC_ASM_0_1384	TMEM156	Hypothetical predicted protein [Lynx pardinus]	Transmembrane protein 156 OS=Homo sapiens OX=9606 GN=TMEM156 PE=2 SV=2	--	TMEM156 protein
evm_model_HIC_ASM_5_1134	TMEM117	PREDICTED: transmembrane protein 117 isoform X1 [Panthera tigris altaica]	Transmembrane protein 117 OS=Homo sapiens OX=9606 GN=TMEM117 PE=1 SV=1	--	TMEM117 protein
evm_model_HIC_ASM_10_1425_1	F3	tissue factor [Acinonyx jubatus]	Tissue factor OS=Bos taurus OX=9913 GN=F3 PE=1 SV=1	K03901 coagulation factor III (tissue factor) | (RefSeq) F3; tissue factor (A)	Interferon/interleukin receptor domain
evm_model_HIC_ASM_18_858	DPY19L3	probable C-mannosyltransferase DPY19L3 isoform X1 [Felis catus]	Probable C-mannosyltransferase DPY19L3 OS=Homo sapiens OX=9606 GN=DPY19L3 PE=2 SV=1	--	GO:0016021
evm_model_HIC_ASM_13_523	PSD4	PREDICTED: PH and SEC7 domain-containing protein 4 isoform X1 [Panthera pardus]	PH and SEC7 domain-containing protein 4 OS=Homo sapiens OX=9606 GN=PSD4 PE=1 SV=2	K12494 PH and SEC7 domain-containing protein | (RefSeq) PSD4; PH and SEC7 domain-containing protein 4 (A)	--
evm_model_HIC_ASM_2_916_3	ZRANB3	PREDICTED: DNA annealing helicase and endonuclease ZRANB3 isoform X1 [Panthera pardus]	DNA annealing helicase and endonuclease ZRANB3 OS=Homo sapiens OX=9606 GN=ZRANB3 PE=1 SV=2	K14440 SWI/SNF-related matrix-associated actin-dependent regulator of chromatin subfamily A-like protein 1 [EC:3.6.4.12] | (RefSeq) hypothetical protein (A)	Zinc finger, RanBP2-type
evm_model_HIC_ASM_4_851	MBIP	map3k12-binding inhibitory protein [Lynx pardinus]	MAP3K12-binding inhibitory protein 1 OS=Homo sapiens OX=9606 GN=MBIP PE=1 SV=2	K03635 molybdopterin synthase catalytic subunit [EC:2.8.1.12] | (RefSeq) molybdopterin synthase catalytic subunit (A)	--
evm_model_HIC_ASM_4_849	NKX2-8	homeobox protein Nkx-2.8 isoform X1 [Felis catus]	Homeobox protein Nkx-2.8 OS=Homo sapiens OX=9606 GN=NKX2-8 PE=2 SV=2	K09347 homeobox protein Nkx-2.8 | (RefSeq) NKX2-8; homeobox protein Nkx-2.8 (A)	--
evm_model_HIC_ASM_12_672	KIAA1671	uncharacterized protein KIAA1671 homolog [Puma concolor]	Uncharacterized protein KIAA1671 OS=Homo sapiens OX=9606 GN=KIAA1671 PE=1 SV=2	K18626 trichohyalin | (RefSeq) trichohyalin-like isoform X1 (A)	Tankyrase 1-binding protein, C-terminal
evm_model_HIC_ASM_10_512	GALE	PREDICTED: UDP-glucose 4-epimerase [Panthera pardus]	UDP-glucose 4-epimerase OS=Bos taurus OX=9913 GN=GALE PE=2 SV=2	K01784 UDP-glucose 4-epimerase [EC:5.1.3.2] | (RefSeq) GALE; UDP-glucose 4-epimerase (A)	--
evm_model_HIC_ASM_8_681	Trpc2	short transient receptor potential channel 2-like [Felis catus]	Short transient receptor potential channel 2 OS=Rattus norvegicus OX=10116 GN=Trpc2 PE=2 SV=2	K04965 transient receptor potential cation channel subfamily C member 2 | (RefSeq) short transient receptor potential channel 2-like (A)	GO:0005216|GO:0006811|GO:0016020|GO:0055085
evm_model_HIC_ASM_20_1264_evm_model_HIC_ASM_20_1265	GHDC	PREDICTED: GH3 domain-containing protein isoform X2 [Panthera tigris altaica]	GH3 domain-containing protein OS=Homo sapiens OX=9606 GN=GHDC PE=1 SV=2	K11224 signal transducer and activator of transcription 5B | (RefSeq) signal transducer and activator of transcription 5B-like (A)	--
evm_model_HIC_ASM_2_1984	ZNF3	PREDICTED: zinc finger and SCAN domain-containing protein 21 [Panthera tigris altaica]	Zinc finger protein 3 OS=Homo sapiens OX=9606 GN=ZNF3 PE=1 SV=3	K09228 KRAB domain-containing zinc finger protein | (RefSeq) ZNF3; zinc finger protein 3 (A)	GO:0003676|GO:0006355
evm_model_HIC_ASM_2_1553	MFSD13A	PREDICTED: transmembrane protein 180 [Panthera tigris altaica]	Transmembrane protein 180 OS=Gallus gallus OX=9031 GN=MFSD13A PE=2 SV=1	--	--
evm_model_HIC_ASM_10_589	CD52	mucin-5AC-like, partial [Oncorhynchus mykiss]	CAMPATH-1 antigen OS=Canis lupus familiaris OX=9615 GN=CD52 PE=2 SV=1	K06488 CDW52 antigen | (RefSeq) CD52; CAMPATH-1 antigen precursor (A)	CAMPATH-1 antigen (CD52)
evm_model_HIC_ASM_8_599	UVRAG	PREDICTED: UV radiation resistance-associated gene protein isoform X1 [Panthera pardus]	UV radiation resistance-associated gene protein OS=Homo sapiens OX=9606 GN=UVRAG PE=1 SV=1	K21249 UV radiation resistance-associated gene protein | (RefSeq) UVRAG; UV radiation resistance-associated gene protein (A)	--
evm_model_HIC_ASM_6_1102	QRSL1	glutamyl-tRNA(Gln) amidotransferase subunit A, mitochondrial isoform X1 [Felis catus]	Glutamyl-tRNA(Gln) amidotransferase subunit A, mitochondrial OS=Canis lupus familiaris OX=9615 GN=QRSL1 PE=3 SV=1	K02433 aspartyl-tRNA(Asn)/glutamyl-tRNA(Gln) amidotransferase subunit A [EC:6.3.5.6 6.3.5.7] | (RefSeq) QRSL1; glutamyl-tRNA(Gln) amidotransferase subunit A, mitochondrial isoform X1 (A)	GO:0004040
evm_model_HIC_ASM_11_326	GNGT1	PREDICTED: guanine nucleotide-binding protein G(T) subunit gamma-T1 [Orycteropus afer afer]	Guanine nucleotide-binding protein G(T) subunit gamma-T1 OS=Homo sapiens OX=9606 GN=GNGT1 PE=1 SV=2	K04548 guanine nucleotide-binding protein G(T) subunit gamma-T1 | (RefSeq) GNGT1; guanine nucleotide-binding protein G(T) subunit gamma-T1 isoform X1 (A)	GO:0003924|GO:0005834|GO:0007186
evm_model_HIC_ASM_14_570	Kcnip2	Kv channel-interacting protein 2 isoform X2 [Eumetopias jubatus]	Kv channel-interacting protein 2 OS=Mustela putorius furo OX=9669 GN=Kcnip2 PE=2 SV=1	K16575 centractin | (RefSeq) beta-centractin-like (A)	GO:0005509
evm_model_HIC_ASM_1_382	TFDP2	PREDICTED: transcription factor Dp-2 [Nomascus leucogenys]	Transcription factor Dp-2 OS=Homo sapiens OX=9606 GN=TFDP2 PE=1 SV=2	K09392 transcription factor Dp-2 | (RefSeq) TFDP2; transcription factor Dp-2 (A)	GO:0003700|GO:0005667|GO:0051726
evm_model_HIC_ASM_10_591	ZNF683	LOW QUALITY PROTEIN: tissue-resident T-cell transcription regulator protein ZNF683 [Acinonyx jubatus]	Tissue-resident T-cell transcription regulator protein ZNF683 OS=Homo sapiens OX=9606 GN=ZNF683 PE=1 SV=3	K09214 glass | (RefSeq) zinc finger protein 239-like (A)	GO:0003676
evm_model_HIC_ASM_2_537	SF3B1	LOW QUALITY PROTEIN: splicing factor 3B subunit 1 [Phyllostomus discolor]	Splicing factor 3B subunit 1 OS=Homo sapiens OX=9606 GN=SF3B1 PE=1 SV=3	K12828 splicing factor 3B subunit 1 | (RefSeq) SF3B1; splicing factor 3B subunit 1 isoform X1 (A)	GO:0000245|GO:0003729
evm_model_HIC_ASM_5_945	SP7	hypothetical protein PANDA_012442, partial [Ailuropoda melanoleuca]	Transcription factor Sp7 OS=Homo sapiens OX=9606 GN=SP7 PE=1 SV=1	K09197 transcription factor Sp7 | (RefSeq) SP7; transcription factor Sp7 (A)	GO:0003676
evm_model_HIC_ASM_9_916_3	GKAP1	PREDICTED: G kinase-anchoring protein 1 isoform X2 [Hipposideros armiger]	G kinase-anchoring protein 1 OS=Bos taurus OX=9913 GN=GKAP1 PE=2 SV=2	K04523 ubiquilin | (RefSeq) ubiquilin-1-like (A)	GO:0005794|GO:0007165
evm_model_HIC_ASM_10_1559	PROK1	prokineticin-1 [Zalophus californianus]	Prokineticin-1 OS=Homo sapiens OX=9606 GN=PROK1 PE=1 SV=1	--	Prokineticin domain
evm_model_HIC_ASM_5_831	MIP	lens fiber major intrinsic protein [Canis lupus familiaris]	Lens fiber major intrinsic protein OS=Canis lupus familiaris OX=9615 GN=MIP PE=2 SV=1	K09863 aquaporin-0 | (RefSeq) MIP; lens fiber major intrinsic protein (A)	Aquaporin transporter
evm_model_HIC_ASM_14_1042	KBP	unnamed protein product, partial [Gulo gulo]	KIF1-binding protein OS=Bos taurus OX=9913 GN=KBP PE=2 SV=1	K16911 ATP-dependent RNA helicase DDX21 [EC:3.6.4.13] | (RefSeq) nucleolar RNA helicase 2-like (A)	KIF-1 binding protein
evm_model_HIC_ASM_16_400	SERPINE3	PREDICTED: serpin E3 isoform X1 [Panthera pardus]	Serpin E3 OS=Homo sapiens OX=9606 GN=SERPINE3 PE=2 SV=2	K23429 | (RefSeq) SERPINE3; serpin E3 isoform X1 (A)	GO:0005615
evm_model_HIC_ASM_3_305	C9	PREDICTED: complement component C9 [Panthera tigris altaica]	Complement component C9 OS=Equus caballus OX=9796 GN=C9 PE=2 SV=1	K04000 complement component 9 | (RefSeq) C9; complement C9 (A)	Membrane attack complex component/perforin (MACPF) domain
evm_model_HIC_ASM_8_334_1	KCNJ1	PREDICTED: ATP-sensitive inward rectifier potassium channel 1 isoform X1 [Panthera tigris altaica]	ATP-sensitive inward rectifier potassium channel 1 OS=Homo sapiens OX=9606 GN=KCNJ1 PE=1 SV=1	K04995 potassium inwardly-rectifying channel subfamily J member 1 | (RefSeq) KCNJ1; ATP-sensitive inward rectifier potassium channel 1 isoform X1 (A)	Inward rectifier potassium channel, C-terminal
evm_model_HIC_ASM_5_1582	PARD3	partitioning defective 3 homolog isoform X10 [Felis catus]	Partitioning defective 3 homolog OS=Homo sapiens OX=9606 GN=PARD3 PE=1 SV=2	K04237 partitioning defective protein 3 | (RefSeq) PARD3; partitioning defective 3 homolog isoform X1 (A)	--
evm_model_HIC_ASM_3_1121_1	IK	LRRG00133 [Rattus norvegicus]	Protein Red OS=Pongo abelii OX=9601 GN=IK PE=2 SV=1	K13109 IK cytokine | (RefSeq) IK; protein Red (A)	GO:0005515
evm_model_HIC_ASM_0_972	C4orf17	PREDICTED: uncharacterized protein C4orf17 homolog [Panthera pardus]	Uncharacterized protein C4orf17 OS=Homo sapiens OX=9606 GN=C4orf17 PE=2 SV=3	--	--
evm_model_HIC_ASM_17_475	SELP	P-selectin isoform X1 [Acinonyx jubatus]	P-selectin OS=Homo sapiens OX=9606 GN=SELP PE=1 SV=3	K06496 selectin, platele | (RefSeq) SELP; P-selectin isoform X1 (A)	--
evm_model_HIC_ASM_11_188	DUS4L	PREDICTED: tRNA-dihydrouridine(20a/20b) synthase [NAD(P)+]-like [Panthera tigris altaica]	tRNA-dihydrouridine(20a/20b) synthase [NAD(P)+]-like OS=Homo sapiens OX=9606 GN=DUS4L PE=2 SV=2	K05545 tRNA-dihydrouridine synthase 4 [EC:1.3.1.90] | (RefSeq) DUS4L; dihydrouridine synthase 4 like (A)	--
evm_model_HIC_ASM_10_736	DCDC2B	doublecortin domain-containing protein [Lynx pardinus]	Doublecortin domain-containing protein 2B OS=Homo sapiens OX=9606 GN=DCDC2B PE=1 SV=1	K23405 doublecortin domain-containing protein 2 | (RefSeq) DCDC2B; doublecortin domain containing 2B (A)	GO:0035556
evm_model_HIC_ASM_3_1393	ZNF454	zinc finger protein 454 isoform X2 [Acinonyx jubatus]	Zinc finger protein 454 OS=Homo sapiens OX=9606 GN=ZNF454 PE=2 SV=2	K09228 KRAB domain-containing zinc finger protein | (RefSeq) ZNF454; zinc finger protein 454 isoform X1 (A)	--
evm_model_HIC_ASM_5_183	PNPLA5	patatin-like phospholipase domain-containing protein 5 isoform X2 [Felis catus]	Patatin-like phospholipase domain-containing protein 5 OS=Homo sapiens OX=9606 GN=PNPLA5 PE=2 SV=1	K16814 patatin-like phospholipase domain-containing protein 5 [EC:3.1.1.-] | (RefSeq) PNPLA5; patatin-like phospholipase domain-containing protein 5 isoform X2 (A)	GO:0006629
evm_model_HIC_ASM_13_836	ASB3	PREDICTED: ankyrin repeat and SOCS box protein 3 isoform X2 [Panthera pardus]	Ankyrin repeat and SOCS box protein 3 OS=Bos taurus OX=9913 GN=ASB3 PE=2 SV=1	K10325 ankyrin repeat and SOCS box protein 3 | (RefSeq) ASB3; ankyrin repeat and SOCS box containing 3 (A)	GO:0005515
evm_model_HIC_ASM_20_356_evm_model_HIC_ASM_20_357	B9D1	PREDICTED: B9 domain-containing protein 1 [Mustela putorius furo]	B9 domain-containing protein 1 OS=Homo sapiens OX=9606 GN=B9D1 PE=1 SV=1	K16744 B9 domain-containing protein 1 | (RefSeq) B9D1; B9 domain-containing protein 1 isoform X2 (A)	B9 domain
evm_model_HIC_ASM_0_748_3	IL15	interleukin-15 [Acinonyx jubatus]	Interleukin-15 OS=Felis catus OX=9685 GN=IL15 PE=2 SV=1	K05433 interleukin 15 | (RefSeq) IL15; interleukin-15 (A)	GO:0005126|GO:0005576|GO:0006955
evm_model_HIC_ASM_8_824	ZNF214	PREDICTED: zinc finger protein 214 isoform X2 [Panthera tigris altaica]	Zinc finger protein 214 OS=Homo sapiens OX=9606 GN=ZNF214 PE=2 SV=2	K09228 KRAB domain-containing zinc finger protein | (RefSeq) ZNF214; zinc finger protein 214 (A)	--
evm_model_HIC_ASM_10_1635	Bcas2	pre-mrna-splicing factor spf27 [Lynx pardinus]	Pre-mRNA-splicing factor SPF27 OS=Mus musculus OX=10090 GN=Bcas2 PE=1 SV=1	K12861 pre-mRNA-splicing factor SPF27 | (RefSeq) BCAS2; pre-mRNA-splicing factor SPF27 (A)	GO:0006397
evm_model_HIC_ASM_1_572_1	SLC2A2	solute carrier family 2, facilitated glucose transporter member 2 [Felis catus]	Solute carrier family 2, facilitated glucose transporter member 2 OS=Bos taurus OX=9913 GN=SLC2A2 PE=2 SV=2	K07593 MFS transporter, SP family, solute carrier family 2 (facilitated glucose transporter), member 2 | (RefSeq) SLC2A2; solute carrier family 2, facilitated glucose transporter member 2 (A)	--
evm_model_HIC_ASM_7_432_7	WDR13	WD repeat-containing protein 13 isoform X4 [Piliocolobus tephrosceles]	WD repeat-containing protein 13 OS=Pongo abelii OX=9601 GN=WDR13 PE=2 SV=1	K14963 COMPASS component SWD3 | (RefSeq) wdr5; WD repeat-containing protein 5 (A)	GO:0005515
evm_model_HIC_ASM_17_460_1	Fmo2	dimethylaniline monooxygenase [N-oxide-forming] 4-like protein [Cricetulus griseus]	Dimethylaniline monooxygenase [N-oxide-forming] 2 OS=Mus musculus OX=10090 GN=Fmo2 PE=1 SV=3	K00485 dimethylaniline monooxygenase (N-oxide forming) [EC:1.14.13.8] | (RefSeq) FMO2; dimethylaniline monooxygenase [N-oxide-forming] 2 isoform X1 (A)	--
evm_model_HIC_ASM_5_991	KRT80	PREDICTED: keratin, type II cytoskeletal 80 isoform X1 [Panthera tigris altaica]	Keratin, type II cytoskeletal 80 OS=Bos taurus OX=9913 GN=KRT80 PE=2 SV=1	K07605 type II keratin, basic | (RefSeq) KRT80; keratin, type II cytoskeletal 80 isoform X1 (A)	Intermediate filament, rod domain
evm_model_HIC_ASM_2_1353	C16orf89	PREDICTED: UPF0764 protein C16orf89 homolog [Panthera tigris altaica]	UPF0764 protein C16orf89 OS=Homo sapiens OX=9606 GN=C16orf89 PE=1 SV=2	--	Protein of unknown function DUF4735
evm_model_HIC_ASM_11_211	KMT2E	histone-lysine N-methyltransferase 2E isoform X1 [Felis catus]	Inactive histone-lysine N-methyltransferase 2E OS=Homo sapiens OX=9606 GN=KMT2E PE=1 SV=1	K09189 histone-lysine N-methyltransferase MLL5 [EC:2.1.1.43] | (RefSeq) KMT2E; histone-lysine N-methyltransferase 2E isoform X1 (A)	GO:0005515
evm_model_HIC_ASM_4_1210	PLA2G4D	cytosolic phospholipase A2 delta [Acinonyx jubatus]	Cytosolic phospholipase A2 delta OS=Homo sapiens OX=9606 GN=PLA2G4D PE=1 SV=2	K16342 cytosolic phospholipase A2 [EC:3.1.1.4] | (RefSeq) PLA2G4D; cytosolic phospholipase A2 delta (A)	--
evm_model_HIC_ASM_0_443	GNRH1	progonadoliberin-1 [Equus caballus]	Progonadoliberin-1 OS=Tupaia belangeri OX=37347 GN=GNRH1 PE=3 SV=1	K05252 gonadotropin-releasing hormone | (RefSeq) GNRH1; progonadoliberin-1 isoform X2 (A)	GO:0005179|GO:0005576|GO:0007275
evm_model_HIC_ASM_0_502	Prss55	serine protease-like protein 51 isoform X2 [Felis catus]	Serine protease 55 OS=Mus musculus OX=10090 GN=Prss55 PE=2 SV=1	K01348 urokinase plasminogen activator [EC:3.4.21.73] | (RefSeq) PLAU; plasminogen activator, urokinase (A)	--
evm_model_HIC_ASM_6_409	VWA7	von Willebrand factor A domain-containing protein 7 isoform X3 [Felis catus]	von Willebrand factor A domain-containing protein 7 OS=Bos taurus OX=9913 GN=VWA7 PE=2 SV=1	K17341 hemicentin | (RefSeq) CBR-HIM-4 protein (A)	--
evm_model_HIC_ASM_19_518_2	STX10	PREDICTED: syntaxin-10 isoform X4 [Ovis aries musimon]	Syntaxin-10 OS=Homo sapiens OX=9606 GN=STX10 PE=1 SV=1	K08498 syntaxin 6 | (RefSeq) STX10; syntaxin 10 (A)	Target SNARE coiled-coil homology domain
evm_model_HIC_ASM_0_1028	HERC6	probable E3 ubiquitin-protein ligase HERC6 isoform X2 [Felis catus]	Probable E3 ubiquitin-protein ligase HERC6 OS=Homo sapiens OX=9606 GN=HERC6 PE=1 SV=2	K22372 E3 ISG15--protein ligase [EC:2.3.2.-] | (RefSeq) HERC6; probable E3 ubiquitin-protein ligase HERC6 isoform X1 (A)	GO:0004842
evm_model_HIC_ASM_4_1501	ITGA11	integrin alpha-11 [Acinonyx jubatus]	Integrin alpha-11 OS=Homo sapiens OX=9606 GN=ITGA11 PE=1 SV=2	K06587 integrin alpha 11 | (RefSeq) ITGA11; integrin alpha-11 (A)	--
evm_model_HIC_ASM_8_938_1	USH1C	harmonin isoform X1 [Acinonyx jubatus]	Harmonin OS=Bos taurus OX=9913 GN=USH1C PE=2 SV=1	K21877 harmonin | (RefSeq) USH1C; harmonin isoform X1 (A)	GO:0005515
evm_model_HIC_ASM_14_507	Cfap58	PREDICTED: cilia- and flagella-associated protein 58 [Panthera tigris altaica]	Cilia- and flagella-associated protein 58 OS=Mus musculus OX=10090 GN=Cfap58 PE=2 SV=1	K10381 desmoplakin | (RefSeq) DSP; desmoplakin isoform X1 (A)	--
evm_model_HIC_ASM_18_547	ZNF227	PREDICTED: zinc finger protein 227-like isoform X1 [Panthera pardus]	Zinc finger protein 227 OS=Homo sapiens OX=9606 GN=ZNF227 PE=1 SV=1	K09228 KRAB domain-containing zinc finger protein | (RefSeq) zinc finger protein 227 isoform X1 (A)	--
evm_model_HIC_ASM_10_1633	SYT6	PREDICTED: synaptotagmin-6 [Odobenus rosmarus divergens]	Synaptotagmin-6 OS=Homo sapiens OX=9606 GN=SYT6 PE=1 SV=3	K19906 synaptotagmin-6 | (RefSeq) SYT6; synaptotagmin-6 (A)	C2 domain
evm_model_HIC_ASM_8_65	PIH1D2	PIH1 domain-containing protein 2 isoform X1 [Puma concolor]	PIH1 domain-containing protein 2 OS=Bos taurus OX=9913 GN=PIH1D2 PE=2 SV=1	K09636 transmembrane protease serine 5 [EC:3.4.21.-] | (RefSeq) transmembrane protease serine 5-like isoform X1 (A)	PIH1, N-terminal
evm_model_HIC_ASM_20_1022_1	KCNJ16	inward rectifier potassium channel [Lynx pardinus]	Inward rectifier potassium channel 16 OS=Homo sapiens OX=9606 GN=KCNJ16 PE=1 SV=1	K05009 potassium inwardly-rectifying channel subfamily J member 16 | (RefSeq) KCNJ16; potassium voltage-gated channel subfamily J member 16 (A)	GO:0005242|GO:0006813|GO:0016020
evm_model_HIC_ASM_21_288	DEFB129	beta-defensin 129-like [Lynx pardinus]	Beta-defensin 129 OS=Hylobates lar OX=9580 GN=DEFB129 PE=3 SV=1	--	--
evm_model_HIC_ASM_17_986	Fbxo28	F-box only protein 28 isoform X1 [Felis catus]	F-box only protein 28 OS=Mus musculus OX=10090 GN=Fbxo28 PE=1 SV=1	K10306 F-box protein 28 | (RefSeq) FBXO28; F-box only protein 28 isoform X1 (A)	GO:0005515
evm_model_HIC_ASM_18_738	ZNF793	PREDICTED: zinc finger protein 793 isoform X4 [Panthera pardus]	Zinc finger protein 793 OS=Homo sapiens OX=9606 GN=ZNF793 PE=2 SV=2	K09228 KRAB domain-containing zinc finger protein | (RefSeq) ZNF793; zinc finger protein 793 isoform X4 (A)	--
evm_model_HIC_ASM_18_1119	FBXL8	PREDICTED: F-box/LRR-repeat protein 8 [Panthera tigris altaica]	F-box/LRR-repeat protein 8 OS=Bos taurus OX=9913 GN=FBXL8 PE=2 SV=1	K10274 F-box and leucine-rich repeat protein 8 | (RefSeq) FBXL8; F-box and leucine rich repeat protein 8 (A)	--
evm_model_HIC_ASM_11_125	SUN3	PREDICTED: SUN domain-containing protein 3 isoform X1 [Panthera tigris altaica]	SUN domain-containing protein 3 OS=Homo sapiens OX=9606 GN=SUN3 PE=1 SV=4	K21874 SUN domain-containing protein 3 | (RefSeq) SUN3; Sad1 and UNC84 domain containing 3 (A)	--
evm_model_HIC_ASM_5_1394	MFAP5	microfibrillar-associated protein 5 isoform X4 [Acinonyx jubatus]	Microfibrillar-associated protein 5 OS=Bos taurus OX=9913 GN=MFAP5 PE=1 SV=1	--	GO:0001527
evm_model_HIC_ASM_17_728	CFAP45	PREDICTED: coiled-coil domain-containing protein 19, mitochondrial [Equus przewalskii]	Cilia- and flagella-associated protein 45 OS=Homo sapiens OX=9606 GN=CFAP45 PE=2 SV=2	--	Cilia- and flagella-associated protein 45
evm_model_HIC_ASM_20_1482_2	FAM117A	PREDICTED: protein FAM117A [Panthera pardus]	Protein FAM117A OS=Homo sapiens OX=9606 GN=FAM117A PE=1 SV=1	K20407 WD repeat-containing protein mio | (RefSeq) GATOR complex protein MIOS (A)	--
evm_model_HIC_ASM_9_600	TMOD1	Tropomodulin-1 [Tupaia chinensis]	Tropomodulin-1 OS=Bos taurus OX=9913 GN=TMOD1 PE=2 SV=1	K10370 tropomodulin | (RefSeq) TMOD1; tropomodulin-1 (A)	GO:0005523|GO:0051694
evm_model_HIC_ASM_11_362	TAC1	protachykinin-1 isoform X2 [Acinonyx jubatus]	Protachykinin-1 OS=Homo sapiens OX=9606 GN=TAC1 PE=1 SV=1	K05239 tachykinin 1 | (RefSeq) TAC1; protachykinin-1 isoform X2 (A)	GO:0007217
evm_model_HIC_ASM_11_450_11	MALSU1	PREDICTED: mitochondrial assembly of ribosomal large subunit protein 1 [Panthera pardus]	Mitochondrial assembly of ribosomal large subunit protein 1 OS=Homo sapiens OX=9606 GN=MALSU1 PE=1 SV=1	K12734 peptidyl-prolyl cis-trans isomerase-like 3 [EC:5.2.1.8] | (RefSeq) putative iojap-like protein (A)	--
evm_model_HIC_ASM_20_1513	MYCBPAP	Hypothetical predicted protein [Lynx pardinus]	MYCBP-associated protein OS=Homo sapiens OX=9606 GN=MYCBPAP PE=1 SV=2	--	MYCBP-associated protein
evm_model_HIC_ASM_4_173	CCDC196	PREDICTED: uncharacterized protein C14orf53-like isoform X1 [Ursus maritimus]	Putative coiled-coil domain-containing protein 196 OS=Homo sapiens OX=9606 GN=CCDC196 PE=5 SV=1	--	--
evm_model_HIC_ASM_4_1626_2	SCAMP2	PREDICTED: secretory carrier-associated membrane protein 2 [Panthera tigris altaica]	Secretory carrier-associated membrane protein 2 OS=Homo sapiens OX=9606 GN=SCAMP2 PE=1 SV=2	K19995 secretory carrier-associated membrane protein | (RefSeq) SCAMP2; secretory carrier-associated membrane protein 2 isoform X1 (A)	GO:0015031|GO:0016021
evm_model_HIC_ASM_0_225	HELT	PREDICTED: hairy and enhancer of split-related protein HELT isoform X2 [Panthera tigris altaica]	Hairy and enhancer of split-related protein HELT OS=Homo sapiens OX=9606 GN=HELT PE=2 SV=2	K09091 hairy and enhancer of split related with YRPW motif | (RefSeq) hairy/enhancer-of-split related with YRPW motif protein 1-like (A)	GO:0003677|GO:0006355
evm_model_HIC_ASM_1_1059	ARL13B	PREDICTED: ADP-ribosylation factor-like protein 13B isoform X2 [Panthera tigris altaica]	ADP-ribosylation factor-like protein 13B OS=Homo sapiens OX=9606 GN=ARL13B PE=1 SV=1	K07962 ADP-ribosylation factor-like protein 13B | (RefSeq) ARL13B; ADP-ribosylation factor-like protein 13B isoform X1 (A)	--
evm_model_HIC_ASM_5_210	Serhl	PREDICTED: serine hydrolase-like protein 2 isoform X1 [Panthera tigris altaica]	Serine hydrolase-like protein OS=Mus musculus OX=10090 GN=Serhl PE=1 SV=1	K13703 abhydrolase domain-containing protein 11 | (RefSeq) protein ABHD11-like isoform X1 (A)	--
evm_model_HIC_ASM_5_568_1	FGD6	and ph [Lynx pardinus]	FYVE, RhoGEF and PH domain-containing protein 6 OS=Homo sapiens OX=9606 GN=FGD6 PE=1 SV=2	K05724 FYVE, RhoGEF and PH domain containing 5/6 | (RefSeq) FGD6; FYVE, RhoGEF and PH domain-containing protein 6 isoform X3 (A)	Pleckstrin homology domain
evm_model_HIC_ASM_10_1741	Them5	PREDICTED: acyl-coenzyme A thioesterase THEM5 [Mustela putorius furo]	Acyl-coenzyme A thioesterase THEM5 OS=Mus musculus OX=10090 GN=Them5 PE=2 SV=1	K22554 acyl-coenzyme A thioesterase THEM5 [EC:3.1.2.2] | (RefSeq) THEM5; acyl-coenzyme A thioesterase THEM5 (A)	Thioesterase domain
evm_model_HIC_ASM_6_748	CAPN11	calpain-11 isoform X1 [Felis catus]	Calpain-11 OS=Homo sapiens OX=9606 GN=CAPN11 PE=2 SV=2	K08580 calpain-11 [EC:3.4.22.-] | (RefSeq) CAPN11; calpain 11 (A)	GO:0004198|GO:0006508
evm_model_HIC_ASM_1_653	VWA5B2	PREDICTED: von Willebrand factor A domain-containing protein 5B2 isoform X3 [Panthera pardus]	von Willebrand factor A domain-containing protein 5B2 OS=Homo sapiens OX=9606 GN=VWA5B2 PE=2 SV=3	K10798 poly [ADP-ribose] polymerase [EC:2.4.2.30] | (RefSeq) poly [ADP-ribose] polymerase 4-like isoform X1 (A)	VIT domain
evm_model_HIC_ASM_11_767	AGBL3	PREDICTED: cytosolic carboxypeptidase 3 isoform X2 [Panthera pardus]	Cytosolic carboxypeptidase 3 OS=Bos taurus OX=9913 GN=AGBL3 PE=3 SV=1	K23437 cytosolic carboxypeptidase protein 2/3 [EC:3.4.17.-] | (RefSeq) AGBL3; cytosolic carboxypeptidase 3 isoform X1 (A)	--
evm_model_HIC_ASM_18_1518	ACSF3	acyl-CoA synthetase family member 3, mitochondrial isoform X2 [Acinonyx jubatus]	Acyl-CoA synthetase family member 3, mitochondrial OS=Bos taurus OX=9913 GN=ACSF3 PE=2 SV=1	K18660 malonyl-CoA/methylmalonyl-CoA synthetase [EC:6.2.1.-] | (RefSeq) ACSF3; acyl-CoA synthetase family member 3, mitochondrial isoform X1 (A)	--
evm_model_HIC_ASM_4_1833_2	Hapln3	hyaluronan and proteoglycan link protein 3 isoform X1 [Physeter catodon]	Hyaluronan and proteoglycan link protein 3 OS=Mus musculus OX=10090 GN=Hapln3 PE=2 SV=3	K06852 hyaluronan and proteoglycan link protein 3 | (RefSeq) HAPLN3; hyaluronan and proteoglycan link protein 3 (A)	Immunoglobulin subtype
evm_model_HIC_ASM_8_261	CRTAM	cytotoxic and regulatory t-cell [Lynx pardinus]	Cytotoxic and regulatory T-cell molecule OS=Homo sapiens OX=9606 GN=CRTAM PE=1 SV=2	K16361 cytotoxic and regulatory T-cell molecule | (RefSeq) CRTAM; cytotoxic and regulatory T-cell molecule (A)	Immunoglobulin-like domain
evm_model_HIC_ASM_8_1055	CCDC73	coiled-coil domain-containing protein 73 isoform X4 [Zalophus californianus]	Coiled-coil domain-containing protein 73 OS=Homo sapiens OX=9606 GN=CCDC73 PE=2 SV=2	K09234 Wilms tumor protein 1 | (RefSeq) trichohyalin isoform X2 (A)	Coiled-coil domain-containing protein 73
evm_model_HIC_ASM_4_448_1	FBLN5	PREDICTED: fibulin-5 isoform X2 [Panthera pardus]	Fibulin-5 OS=Bos taurus OX=9913 GN=FBLN5 PE=2 SV=1	K17340 fibulin 5 | (RefSeq) FBLN5; fibulin 5 (A)	GO:0005509
evm_model_HIC_ASM_21_104	BFSP1	PREDICTED: filensin isoform X1 [Panthera pardus]	Filensin OS=Homo sapiens OX=9606 GN=BFSP1 PE=1 SV=3	K10378 filensin | (RefSeq) BFSP1; filensin isoform X1 (A)	--
evm_model_HIC_ASM_21_967_6	ARFRP1	ADP-ribosylation factor-related protein 1 isoform X2 [Canis lupus dingo]	ADP-ribosylation factor-related protein 1 OS=Bos taurus OX=9913 GN=ARFRP1 PE=2 SV=1	K07952 ADP-ribosylation factor related protein 1 | (RefSeq) ARFRP1; ADP ribosylation factor related protein 1 (A)	GO:0005525
evm_model_HIC_ASM_1_655_evm_model_HIC_ASM_1_656	ALG3	dol-P-Man:Man(5)GlcNAc(2)-PP-Dol alpha-1,3-mannosyltransferase isoform X1 [Sus scrofa]	Dol-P-Man:Man(5)GlcNAc(2)-PP-Dol alpha-1,3-mannosyltransferase OS=Homo sapiens OX=9606 GN=ALG3 PE=1 SV=1	K03845 alpha-1,3-mannosyltransferase [EC:2.4.1.258] | (RefSeq) ALG3; dol-P-Man:Man(5)GlcNAc(2)-PP-Dol alpha-1,3-mannosyltransferase isoform X1 (A)	GO:0000030|GO:0030176
evm_model_HIC_ASM_3_590	GABRP	PREDICTED: gamma-aminobutyric acid receptor subunit pi isoform X1 [Panthera tigris altaica]	Gamma-aminobutyric acid receptor subunit pi OS=Bos taurus OX=9913 GN=GABRP PE=2 SV=1	K05189 gamma-aminobutyric acid receptor subunit pi | (RefSeq) GABRP; gamma-aminobutyric acid type A receptor pi subunit (A)	GO:0004890|GO:0006811|GO:0016020
evm_model_HIC_ASM_14_432	PNLIPRP3	pancreatic lipase-related protein 3 [Puma concolor]	Pancreatic lipase-related protein 3 OS=Homo sapiens OX=9606 GN=PNLIPRP3 PE=2 SV=2	K14076 pancreatic lipase-related protein 3 [EC:3.1.1.3] | (RefSeq) PNLIPRP3; pancreatic lipase-related protein 3 isoform X1 (A)	GO:0052689
evm_model_HIC_ASM_20_996	C17orf80	PREDICTED: uncharacterized protein C17orf80 homolog isoform X1 [Panthera tigris altaica]	Uncharacterized protein C17orf80 OS=Homo sapiens OX=9606 GN=C17orf80 PE=2 SV=2	K02130 F-type H+-transporting ATPase subunit f | (RefSeq) chromosome unknown open reading frame, human C17orf80 (A)	Uncharacterized protein C17orf80
evm_model_HIC_ASM_10_1510	FNDC7	fibronectin type III domain-containing protein 7 [Acinonyx jubatus]	Fibronectin type III domain-containing protein 7 OS=Homo sapiens OX=9606 GN=FNDC7 PE=2 SV=3	K17493 calmodulin-regulated spectrin-associated protein | (RefSeq) calmodulin-regulated spectrin-associated protein 2-like (A)	GO:0005515
evm_model_HIC_ASM_8_965	IGSF22	immunoglobulin superfamily member 22 [Enhydra lutris kenyoni]	Immunoglobulin superfamily member 22 OS=Homo sapiens OX=9606 GN=IGSF22 PE=2 SV=2	K12567 titin [EC:2.7.11.1] | (RefSeq) titin-like (A)	--
evm_model_HIC_ASM_15_107_1	ASPH	aspartyl/asparaginyl beta-hydroxylase isoform X4 [Felis catus]	Aspartyl/asparaginyl beta-hydroxylase OS=Homo sapiens OX=9606 GN=ASPH PE=1 SV=3	K00476 aspartate beta-hydroxylase [EC:1.14.11.16] | (RefSeq) ASPH; aspartyl/asparaginyl beta-hydroxylase (A)	GO:0005515
evm_model_HIC_ASM_8_847	C11orf16	uncharacterized protein C11orf16 homolog isoform X1 [Acinonyx jubatus]	Uncharacterized protein C11orf16 OS=Homo sapiens OX=9606 GN=C11orf16 PE=2 SV=3	--	--
evm_model_HIC_ASM_6_352	SFTA2	PREDICTED: surfactant-associated protein 2 [Mustela putorius furo]	Surfactant-associated protein 2 OS=Bos taurus OX=9913 GN=SFTA2 PE=3 SV=1	--	Surfactant-associated protein 2
evm_model_HIC_ASM_19_508	DAND5	DAN domain family member 5 [Acinonyx jubatus]	DAN domain family member 5 OS=Homo sapiens OX=9606 GN=DAND5 PE=2 SV=1	K01645 cerberus 1 | (RefSeq) CER1; cerberus 1, DAN family BMP antagonist (A)	--
evm_model_HIC_ASM_9_492	SHOC1	PREDICTED: uncharacterized protein C9orf84 homolog isoform X2 [Panthera pardus]	Protein shortage in chiasmata 1 ortholog OS=Homo sapiens OX=9606 GN=SHOC1 PE=1 SV=1	--	GO:0000712|GO:0000794|GO:0016887
evm_model_HIC_ASM_0_1038	DSPP	PREDICTED: dentin sialophosphoprotein [Panthera tigris altaica]	Dentin sialophosphoprotein OS=Homo sapiens OX=9606 GN=DSPP PE=1 SV=2	K08899 lemur tyrosine kinase 3 [EC:2.7.10.1] | (RefSeq) uncharacterized LOC102110550 (A)	--
evm_model_HIC_ASM_0_1034	MEPE	matrix extracellular phosphoglycoprotein [Acinonyx jubatus]	Matrix extracellular phosphoglycoprotein OS=Homo sapiens OX=9606 GN=MEPE PE=1 SV=1	--	Osteoregulin
evm_model_HIC_ASM_5_559	CCDC38	PREDICTED: coiled-coil domain-containing protein 38 [Panthera tigris altaica]	Coiled-coil domain-containing protein 38 OS=Homo sapiens OX=9606 GN=CCDC38 PE=2 SV=1	K04345 protein kinase A [EC:2.7.11.11] | (RefSeq) serine/threonine kinase (A)	--
evm_model_HIC_ASM_1_808	MUC4	PREDICTED: mucin-4 [Panthera pardus]	Mucin-4 OS=Homo sapiens OX=9606 GN=MUC4 PE=1 SV=4	K22017 mucin-4 | (RefSeq) MUC4; mucin-4 isoform X1 (A)	von Willebrand factor, type D domain
evm_model_HIC_ASM_11_619	CFTR	cystic fibrosis transmembrane conductance regulator isoform X1 [Acinonyx jubatus]	Cystic fibrosis transmembrane conductance regulator OS=Canis lupus familiaris OX=9615 GN=CFTR PE=2 SV=2	K05031 cystic fibrosis transmembrane conductance regulator [EC:5.6.1.6] | (RefSeq) CFTR; cystic fibrosis transmembrane conductance regulator (A)	GO:0005524|GO:0016021|GO:0042626|GO:0055085
evm_model_HIC_ASM_19_996	MUSTN1	musculoskeletal embryonic nuclear protein 1 [Felis catus]	Musculoskeletal embryonic nuclear protein 1 OS=Bos taurus OX=9913 GN=MUSTN1 PE=3 SV=1	K06316 oligosaccharide translocation protein RFT1 | (RefSeq) rft1; protein RFT1 homolog isoform X1 (A)	GO:0002062|GO:0005634|GO:0035988|GO:0042246
evm_model_HIC_ASM_0_1334	YIPF7	protein YIPF7 [Felis catus]	Protein YIPF7 OS=Bos taurus OX=9913 GN=YIPF7 PE=2 SV=1	K20363 protein YIPF5/7 | (RefSeq) YIPF7; protein YIPF7 (A)	--
evm_model_HIC_ASM_8_1578_5	Brms1	Breast cancer metastasis-suppressor 1 like protein [Fukomys damarensis]	Breast cancer metastasis-suppressor 1 homolog OS=Rattus norvegicus OX=10116 GN=Brms1 PE=2 SV=1	K19196 breast cancer metastasis-suppressor 1 and related proteins | (RefSeq) BRMS1; breast cancer metastasis-suppressor 1 isoform X2 (A)	--
evm_model_HIC_ASM_18_753	Ovol3	PREDICTED: putative transcription factor ovo-like protein 3 [Equus przewalskii]	Putative transcription factor ovo-like protein 3 OS=Mus musculus OX=10090 GN=Ovol3 PE=3 SV=2	K09216 ovo | (RefSeq) OVOL3; putative transcription factor ovo-like protein 3 (A)	--
evm_model_HIC_ASM_3_199	FBXL7	F-box/LRR-repeat protein 7 isoform X1 [Felis catus]	F-box/LRR-repeat protein 7 OS=Homo sapiens OX=9606 GN=FBXL7 PE=2 SV=1	K10273 F-box and leucine-rich repeat protein 7 | (RefSeq) FBXL7; F-box/LRR-repeat protein 7 isoform X2 (A)	GO:0005515
evm_model_HIC_ASM_13_634	CCDC142	coiled-coil domain-containing protein 142 isoform X2 [Felis catus]	Coiled-coil domain-containing protein 142 OS=Homo sapiens OX=9606 GN=CCDC142 PE=2 SV=1	K16865 programmed cell death protein 4 | (RefSeq) uncharacterized LOC102941005 (A)	Coiled-coil domain-containing protein 142
evm_model_HIC_ASM_0_1225	TMPRSS11A	transmembrane protease serine 11a [Lynx pardinus]	Transmembrane protease serine 11A OS=Homo sapiens OX=9606 GN=TMPRSS11A PE=1 SV=1	K09750 transmembrane protease serine 11A [EC:3.4.21.-] | (RefSeq) TMPRSS11A; transmembrane protease, serine 11A (A)	SEA domain
evm_model_HIC_ASM_10_1008	P3R3URF	uncharacterized LOC110117498 homolog [Puma concolor]	PIK3R3 upstream open reading frame protein OS=Homo sapiens OX=9606 GN=P3R3URF PE=4 SV=1	K02649 phosphoinositide-3-kinase regulatory subunit alpha/beta/delta | (RefSeq) PIK3R3; phosphoinositide-3-kinase regulatory subunit 3 (A)	--
evm_model_HIC_ASM_12_1156	GTF2H3	general transcription factor IIH subunit 3 isoform X1 [Acinonyx jubatus]	General transcription factor IIH subunit 3 OS=Bos taurus OX=9913 GN=GTF2H3 PE=2 SV=1	K03143 transcription initiation factor TFIIH subunit 3 | (RefSeq) GTF2H3; general transcription factor IIH subunit 3 isoform X1 (A)	GO:0000439|GO:0006289|GO:0006355
evm_model_HIC_ASM_0_1375	Smim14	small integral membrane protein 14 isoform X1 [Bos taurus]	Small integral membrane protein 14 OS=Mus musculus OX=10090 GN=Smim14 PE=1 SV=1	--	--
evm_model_HIC_ASM_17_5	RASSF5	PREDICTED: ras association domain-containing protein 5 isoform X1 [Panthera pardus]	Ras association domain-containing protein 5 OS=Homo sapiens OX=9606 GN=RASSF5 PE=1 SV=1	K08015 Ras association domain-containing protein 5 | (RefSeq) RASSF5; ras association domain-containing protein 5 isoform X1 (A)	GO:0035556
evm_model_HIC_ASM_1_616	PEX5L	PEX5-related protein isoform X1 [Puma concolor]	PEX5-related protein OS=Homo sapiens OX=9606 GN=PEX5L PE=1 SV=2	K13342 peroxin-5 | (RefSeq) PEX5L; PEX5-related protein isoform X1 (A)	Peroxisomal targeting signal 1 receptor family
evm_model_HIC_ASM_14_347	CUZD1	cub and zona pellucida-like domains [Lynx pardinus]	CUB and zona pellucida-like domain-containing protein 1 OS=Homo sapiens OX=9606 GN=CUZD1 PE=2 SV=1	K13912 deleted in malignant brain tumors 1 protein | (RefSeq) CUZD1; LOW QUALITY PROTEIN: CUB and zona pellucida-like domain-containing protein 1 (A)	Zona pellucida domain
evm_model_HIC_ASM_4_1902	NMB	PREDICTED: neuromedin-B [Panthera tigris altaica]	Neuromedin-B OS=Homo sapiens OX=9606 GN=NMB PE=1 SV=4	K05223 neuromedin B | (RefSeq) NMB; neuromedin B (A)	GO:0007218
evm_model_HIC_ASM_0_1213	CSN2	PREDICTED: beta-casein [Panthera tigris altaica]	Beta-casein OS=Sus scrofa OX=9823 GN=CSN2 PE=1 SV=1	K17107 beta-casein | (RefSeq) CSN2; casein beta (A)	Casein, beta
evm_model_HIC_ASM_10_1230_1	SGIP1	PREDICTED: SH3-containing GRB2-like protein 3-interacting protein 1 isoform X14 [Panthera pardus]	SH3-containing GRB2-like protein 3-interacting protein 1 OS=Homo sapiens OX=9606 GN=SGIP1 PE=1 SV=2	K20065 SH3-containing GRB2-like protein 3-interacting protein 1 | (RefSeq) SGIP1; SH3 domain GRB2 like endophilin interacting protein 1 (A)	Dynein light chain Tctex-1 like
evm_model_HIC_ASM_18_791	KRTDAP	keratinocyte differentiation-associated protein [Felis catus]	Keratinocyte differentiation-associated protein OS=Canis lupus familiaris OX=9615 GN=KRTDAP PE=2 SV=1	--	GO:0005576
evm_model_HIC_ASM_4_1245	CATSPER2	PREDICTED: LOW QUALITY PROTEIN: cation channel sperm-associated protein 2 [Panthera tigris altaica]	Cation channel sperm-associated protein 2 OS=Homo sapiens OX=9606 GN=CATSPER2 PE=1 SV=2	K16890 cation channel sperm-associated protein 2 | (RefSeq) CATSPER2; cation channel sperm associated 2 (A)	GO:0005227|GO:0030317|GO:0036128
evm_model_HIC_ASM_16_128_1	Tex30	PREDICTED: testis-expressed sequence 30 protein isoform X1 [Panthera pardus]	Testis-expressed protein 30 OS=Mus musculus OX=10090 GN=Tex30 PE=1 SV=1	--	--
evm_model_HIC_ASM_8_1503	TMEM262	transmembrane protein 262 isoform X1 [Cricetulus griseus]	Transmembrane protein 262 OS=Homo sapiens OX=9606 GN=TMEM262 PE=4 SV=1	--	Transmembrane protein 262
evm_model_HIC_ASM_4_1233	EPB42	erythrocyte membrane protein band 4.2 [Puma concolor]	Erythrocyte membrane protein band 4.2 OS=Homo sapiens OX=9606 GN=EPB42 PE=1 SV=3	K05622 transglutaminase 5 [EC:2.3.2.13] | (RefSeq) EPB42; erythrocyte membrane protein band 4.2 (A)	GO:0018149
evm_model_HIC_ASM_2_1545	Mosmo	modulator of smoothened protein isoform X2 [Callorhinus ursinus]	Modulator of smoothened protein OS=Mus musculus OX=10090 GN=Mosmo PE=2 SV=2	K18328 lariat debranching enzyme [EC:3.1.-.-] | (RefSeq) lariat debranching enzyme-like (A)	Modulator of smoothened protein
evm_model_HIC_ASM_2_1299	NAA60	hypothetical protein PANDA_014378, partial [Ailuropoda melanoleuca]	N-alpha-acetyltransferase 60 OS=Homo sapiens OX=9606 GN=NAA60 PE=1 SV=1	K21121 N-alpha-acetyltransferase 60 [EC:2.3.1.259] | (RefSeq) NAA60; N(alpha)-acetyltransferase 60, NatF catalytic subunit (A)	--
evm_model_HIC_ASM_6_386	LTB	lymphotoxin-beta isoform X1 [Puma concolor]	Lymphotoxin-beta OS=Homo sapiens OX=9606 GN=LTB PE=1 SV=1	K03157 lymphotoxin beta (TNF superfamily, member 3) | (RefSeq) LTB; lymphotoxin-beta isoform X1 (A)	GO:0005164|GO:0006955|GO:0016020
evm_model_HIC_ASM_4_363	NOXRED1	NADP-dependent oxidoreductase domain-containing protein 1 isoform X1 [Acinonyx jubatus]	NADP-dependent oxidoreductase domain-containing protein 1 OS=Homo sapiens OX=9606 GN=NOXRED1 PE=2 SV=2	K00286 pyrroline-5-carboxylate reductase [EC:1.5.1.2] | (RefSeq) pycr3; pyrroline-5-carboxylate reductase 3 (A)	--
evm_model_HIC_ASM_13_937	COA5	cytochrome c oxidase assembly factor 5 [Enhydra lutris kenyoni]	Cytochrome c oxidase assembly factor 5 OS=Bos taurus OX=9913 GN=COA5 PE=3 SV=1	K18178 cytochrome c oxidase assembly factor 5 | (RefSeq) cytochrome c oxidase assembly factor 5 (A)	Cytochrome c oxidase assembly protein PET191
evm_model_HIC_ASM_15_284	C8orf88	PREDICTED: uncharacterized protein C8orf88 homolog isoform X1 [Rousettus aegyptiacus]	Uncharacterized protein C8orf88 OS=Homo sapiens OX=9606 GN=C8orf88 PE=4 SV=1	--	--
evm_model_HIC_ASM_17_714_1	Pea15	PREDICTED: astrocytic phosphoprotein PEA-15 [Jaculus jaculus]	Astrocytic phosphoprotein PEA-15 OS=Rattus norvegicus OX=10116 GN=Pea15 PE=1 SV=1	K15604 protein lyl-1 | (RefSeq) LYL1; LYL1, basic helix-loop-helix family member (A)	GO:0005515|GO:0042981
evm_model_HIC_ASM_7_568_2	STARD8	star-related lipid transfer protein [Lynx pardinus]	StAR-related lipid transfer protein 8 OS=Homo sapiens OX=9606 GN=STARD8 PE=1 SV=2	K20632 deleted in liver cancer protein | (RefSeq) STARD8; stAR-related lipid transfer protein 8 isoform X1 (A)	GO:0007165
evm_model_HIC_ASM_4_257	PSEN1	presenilin-1 isoform X1 [Felis catus]	Presenilin-1 OS=Canis lupus familiaris OX=9615 GN=PSEN1 PE=2 SV=2	K04505 presenilin 1 [EC:3.4.23.-] | (RefSeq) PSEN1; presenilin-1 isoform X1 (A)	GO:0016020|GO:0035556|GO:0042500|GO:0042987
evm_model_HIC_ASM_18_353	FLT3LG	PREDICTED: fms-related tyrosine kinase 3 ligand isoform X1 [Ailuropoda melanoleuca]	Fms-related tyrosine kinase 3 ligand OS=Homo sapiens OX=9606 GN=FLT3LG PE=1 SV=1	K05454 fms-related tyrosine kinase 3 ligand | (RefSeq) FLT3LG; fms-related tyrosine kinase 3 ligand isoform X1 (A)	GO:0005125|GO:0016020
evm_model_HIC_ASM_15_247	E2F5	PREDICTED: transcription factor E2F5 isoform X1 [Odobenus rosmarus divergens]	Transcription factor E2F5 OS=Homo sapiens OX=9606 GN=E2F5 PE=1 SV=1	K04682 transcription factor E2F4/5 | (RefSeq) E2F5; E2F transcription factor 5 (A)	E2F Family
evm_model_HIC_ASM_18_149	SMIM17	small integral membrane protein 17 [Felis catus]	Small integral membrane protein 17 OS=Homo sapiens OX=9606 GN=SMIM17 PE=4 SV=1	--	--
evm_model_HIC_ASM_0_623	RXFP1	relaxin receptor 1 isoform X9 [Felis catus]	Relaxin receptor 1 OS=Homo sapiens OX=9606 GN=RXFP1 PE=1 SV=2	K04306 relaxin family peptide receptor 1 | (RefSeq) RXFP1; relaxin/insulin like family peptide receptor 1 (A)	--
evm_model_HIC_ASM_14_418	KCNK18	potassium channel subfamily K member 18 [Felis catus]	Potassium channel subfamily K member 18 OS=Homo sapiens OX=9606 GN=KCNK18 PE=1 SV=1	K20007 potassium channel subfamily K member 18 | (RefSeq) KCNK18; potassium channel subfamily K member 18 (A)	Potassium channel domain
evm_model_HIC_ASM_10_1725	XP32	PREDICTED: skin-specific protein 32 [Panthera pardus]	Skin-specific protein 32 OS=Homo sapiens OX=9606 GN=XP32 PE=1 SV=1	--	Skin-specific protein 32
evm_model_HIC_ASM_17_371	FAM163A	protein FAM163A [Felis catus]	Protein FAM163A OS=Homo sapiens OX=9606 GN=FAM163A PE=2 SV=1	--	Protein FAM163A
evm_model_HIC_ASM_5_1365	CLEC7A	C-type lectin domain family 7 member A isoform X2 [Acinonyx jubatus]	C-type lectin domain family 7 member A OS=Macaca mulatta OX=9544 GN=CLEC7A PE=2 SV=1	K10074 C-type lectin domain family 7 member A | (RefSeq) CLEC7A; C-type lectin domain family 7 member A isoform X1 (A)	C-type lectin-like
evm_model_HIC_ASM_6_1371	ZC2HC1B	zinc finger C2HC domain-containing protein 1B [Enhydra lutris kenyoni]	Zinc finger C2HC domain-containing protein 1B OS=Bos taurus OX=9913 GN=ZC2HC1B PE=2 SV=1	K13172 serine/arginine repetitive matrix protein 2 | (RefSeq) LOW QUALITY PROTEIN: uncharacterized protein LOC105278920 (A)	Zinc finger C2HC domain-containing protein
evm_model_HIC_ASM_15_187_1	LY96	lymphocyte antigen 96 [Felis catus]	Lymphocyte antigen 96 OS=Homo sapiens OX=9606 GN=LY96 PE=1 SV=2	K05400 lymphocyte antigen 96 | (RefSeq) LY96; lymphocyte antigen 96 (A)	MD-2-related lipid-recognition domain
evm_model_HIC_ASM_4_1446	ANKDD1A	PREDICTED: ankyrin repeat and death domain-containing protein 1A isoform X3 [Panthera pardus]	Ankyrin repeat and death domain-containing protein 1A OS=Homo sapiens OX=9606 GN=ANKDD1A PE=2 SV=2	K03511 DNA polymerase kappa [EC:2.7.7.7] | (RefSeq) POLK; ankyrin repeat and death domain-containing protein 1B (A)	GO:0005515
evm_model_HIC_ASM_0_903	LRIT3	Visual pigment-like receptor peropsin [Pteropus alecto]	Leucine-rich repeat, immunoglobulin-like domain and transmembrane domain-containing protein 3 OS=Homo sapiens OX=9606 GN=LRIT3 PE=1 SV=3	K04253 visual pigment-like receptor peropsin | (RefSeq) RRH; visual pigment-like receptor peropsin isoform X1 (A)	Leucine-rich repeat, typical subtype
evm_model_HIC_ASM_10_893	TMCO2	PREDICTED: transmembrane and coiled-coil domain-containing protein 2 [Ursus maritimus]	Transmembrane and coiled-coil domain-containing protein 2 OS=Bos taurus OX=9913 GN=TMCO2 PE=2 SV=1	--	Transmembrane and coiled-coil domain-containing protein 2
evm_model_HIC_ASM_15_560	HHLA1	PREDICTED: HERV-H LTR-associating protein 1 [Panthera pardus]	HERV-H LTR-associating protein 1 OS=Homo sapiens OX=9606 GN=HHLA1 PE=2 SV=1	--	HERV-H LTR-associating protein 1
evm_model_HIC_ASM_4_1308	USP50	PREDICTED: inactive ubiquitin carboxyl-terminal hydrolase 50 [Panthera tigris altaica]	Putative ubiquitin carboxyl-terminal hydrolase 50 OS=Macaca fascicularis OX=9541 GN=USP50 PE=2 SV=1	K11839 ubiquitin carboxyl-terminal hydrolase 8 [EC:3.4.19.12] | (RefSeq) usp8; ubiquitin carboxyl-terminal hydrolase 8 (A)	Ubiquitin specific protease domain
evm_model_HIC_ASM_3_347	CCL28	PREDICTED: C-C motif chemokine 28 [Panthera pardus]	C-C motif chemokine 28 OS=Canis lupus familiaris OX=9615 GN=CCL28 PE=2 SV=1	K05513 C-C motif chemokine 28 | (RefSeq) CCL28; C-C motif chemokine ligand 28 (A)	--
evm_model_HIC_ASM_18_338	ADM5	putative adrenomedullin-5-like protein [Acinonyx jubatus]	ADM5 OS=Sus scrofa OX=9823 GN=ADM5 PE=1 SV=1	--	--
evm_model_HIC_ASM_1_1212	SMIM11A	small integral membrane protein 11A [Puma concolor]	Small integral membrane protein 11A OS=Homo sapiens OX=9606 GN=SMIM11A PE=2 SV=1	--	Small integral membrane protein 11A
evm_model_HIC_ASM_6_761	SPATS1	PREDICTED: spermatogenesis-associated serine-rich protein 1 isoform X3 [Panthera pardus]	Spermatogenesis-associated serine-rich protein 1 OS=Homo sapiens OX=9606 GN=SPATS1 PE=2 SV=2	--	Spermatogenesis-associated serine-rich protein 1
evm_model_HIC_ASM_21_200	Gfra4	GDNF family receptor alpha-4 [Puma concolor]	GDNF family receptor alpha-4 OS=Rattus norvegicus OX=10116 GN=Gfra4 PE=2 SV=2	K19895 GDNF family receptor alpha 1 | (RefSeq) GFRA4; GDNF family receptor alpha 4 (A)	GO:0038023
evm_model_HIC_ASM_2_6	MTERF4	transcription termination factor 4, mitochondrial [Acinonyx jubatus]	Transcription termination factor 4, mitochondrial OS=Homo sapiens OX=9606 GN=MTERF4 PE=1 SV=3	K15032 mTERF domain-containing protein, mitochondrial | (RefSeq) MTERF4; transcription termination factor 4, mitochondrial (A)	GO:0003690|GO:0006355
evm_model_HIC_ASM_6_1088	LIN28B	PREDICTED: protein lin-28 homolog B [Panthera tigris altaica]	Protein lin-28 homolog B OS=Homo sapiens OX=9606 GN=LIN28B PE=1 SV=1	K18754 protein lin-28 | (RefSeq) LIN28B; lin-28 homolog B (A)	GO:0003676
evm_model_HIC_ASM_2_1300	Uncharacterized	uncharacterized protein C16orf90 homolog isoform X1 [Felis catus]	Uncharacterized protein C16orf90 homolog OS=Bos taurus OX=9913 PE=2 SV=2	--	Protein of unknown function DUF4644
evm_model_HIC_ASM_18_1204_1	Nrn1l	LOW QUALITY PROTEIN: neuritin-like protein [Enhydra lutris kenyoni]	Neuritin-like protein OS=Mus musculus OX=10090 GN=Nrn1l PE=2 SV=2	K12616 enhancer of mRNA-decapping protein 4 | (GenBank) unnamed protein product (A)	GO:0007399

## Sheet: Table S10
Supplementary Table S10 Immunoglobulin-related genes under positively selected in the genome of masked palm civet.
Official Symbol	Official Full Name	Gene type	Summary
CDON	cell adhesion associated, oncogene regulated	protein coding	This gene encodes a cell surface receptor that is a member of the immunoglobulin superfamily. The encoded protein contains three fibronectin type III domains and five immunoglobulin-like C2-type domains. This protein is a member of a cell-surface receptor complex that mediates cell-cell interactions between muscle precursor cells and positively regulates myogenesis.
CRTAM	cytotoxic and regulatory T cell molecule	protein coding	The CRTAM gene is upregulated in CD4 (see MIM 186940)-positive and CD8 (see CD8A; MIM 186910)-positive T cells and encodes a type I transmembrane protein with V and C1-like Ig domains.
FCGR1A	Fc gamma receptor Ia	protein coding	This gene encodes a protein that plays an important role in the immune response. This protein is a high-affinity Fc-gamma receptor.
FSTL4	follistatin like 4	protein coding	Predicted to enable brain-derived neurotrophic factor binding activity and calcium ion binding activity. Predicted to be involved in cell differentiation. Predicted to act upstream of or within negative regulation of brain-derived neurotrophic factor receptor signaling pathway; negative regulation of collateral sprouting; and negative regulation of dendritic spine development. Predicted to be loc…
GPA33	glycoprotein A33	protein coding	The glycoprotein encoded by this gene is a cell surface antigen that is expressed in greater than 95% of human colon cancers. The open reading frame encodes a 319-amino acid polypeptide having a putative secretory signal sequence and 3 potential glycosylation sites. The predicted mature protein has a 213-amino acid extracellular region, a single transmembrane domain, and a 62-amino acid intracell…
HAPLN3	hyaluronan and proteoglycan link protein 3	protein coding	This gene belongs to the hyaluronan and proteoglycan binding link protein gene family. The protein encoded by this gene may function in hyaluronic acid binding and cell adhesion.
IGSF22	immunoglobulin superfamily member 22	protein coding	--
LRIT3	leucine rich repeat, Ig-like and transmembrane domains 3	protein coding	This gene encodes a protein that has a fibronectin type III domain and a C-terminal transmembrane domain, as well as a leucine-rich repeat domain and immunoglobulin-like domain near the N-terminus. The encoded protein may regulate fibroblast growth factor receptors and affect the modification of these receptors, which are glycosylated differently in the Golgi and endoplasmic reticulum. Mutations …
MEFV	MEFV innate immuity regulator, pyrin	protein coding	This gene encodes a protein, also known as pyrin or marenostrin, that is an important modulator of innate immunity. Mutations in this gene are associated with Mediterranean fever, a hereditary periodic fever syndrome.
MOG	myelin oligodendrocyte glycoprotein	protein coding	The product of this gene is a membrane protein expressed on the oligodendrocyte cell surface and the outermost surface of myelin sheaths. Due to this localization, it is a primary target antigen involved in immune-mediated demyelination. This protein may be involved in completion and maintenance of the myelin sheath and in cell-cell communication. Alternatively spliced transcript variants encodin…
MUSK	muscle associated receptor tyrosine kinase	protein coding	This gene encodes a muscle-specific tyrosine kinase receptor. The encoded protein may play a role in clustering of the acetylcholine receptor in the postsynaptic neuromuscular junction. Mutations in this gene have been associated with congenital myasthenic syndrome. Alternatively spliced transcript variants have been described.
MYBPC3	myosin binding protein C3	protein coding	MYBPC3 encodes the cardiac isoform of myosin-binding protein C. Myosin-binding protein C is a myosin-associated protein found in the cross-bridge-bearing zone (C region) of A bands in striated muscle. MYBPC3, the cardiac isoform, is expressed exclussively in heart muscle. Regulatory phosphorylation of the cardiac isoform in vivo by cAMP-dependent protein kinase (PKA) upon adrenergic stimulation m…
SPACA6	sperm acrosome associated 6	protein coding	Predicted to be involved in fusion of sperm to egg plasma membrane involved in single fertilization. Predicted to be located in acrosomal vesicle.
UNC5B	unc-5 netrin receptor B	protein coding	This gene encodes a member of the netrin family of receptors. This particular protein mediates the repulsive effect of netrin-1 and is a vascular netrin receptor. This encoded protein is also in a group of proteins called dependence receptors (DpRs) which are involved in pro- and anti-apoptotic processes. Many DpRs are involved in embryogenesis and in cancer progression. Two alternatively spliced…
VTCN1	V-set domain containing T cell activation inhibitor 1	protein coding	This gene encodes a protein belonging to the B7 costimulatory protein family. Proteins in this family are present on the surface of antigen-presenting cells and interact with ligand bound to receptors on the surface of T cells. Studies have shown that high levels of the encoded protein has been correlated with tumor progression. A pseudogene of this gene is located on chromosome 20. Multiple tran…
